# Supplementary material for: Development of a cognitive bias methodology for measuring low mood in chimpanzees
Source: PeerJ. 2015 Jun 11;3:e998. doi: 10.7717/peerj.998 (PMC4465942; doi:10.7717/peerj.998)
Supplement: Supplemental Information 2 [file peerj-03-998-s002.csv]

	Date	Time	Chimp	Session	Phase	Trial	Valence	Side	Latency	Carrot
1	16/12/2014	A	Bobby	1	Pilot	1	P	R	7	0
2	16/12/2014	A	Bobby	1	Pilot	2	P	L	2	0
3	16/12/2014	A	Bobby	1	Pilot	3	P	R	13	0
4	16/12/2014	A	Bobby	1	Pilot	4	P	L	2	0
5	16/12/2014	A	Bobby	1	Pilot	5	P	R	1	0
6	16/12/2014	A	Bobby	1	Pilot	6	P	L	1	0
7	16/12/2014	A	Bobby	1	Pilot	7	N	R	61	0
8	16/12/2014	A	Bobby	1	Pilot	8	P	L	1	0
9	16/12/2014	A	Bobby	1	Pilot	9	N	L	7	0
10	16/12/2014	A	Bobby	1	Pilot	10	P	R	1	0
11	16/12/2014	A	Bobby	1	Pilot	11	N	L	33	0
12	16/12/2014	A	Bobby	1	Pilot	12	P	R	2	0
13	16/12/2014	A	Bobby	1	Pilot	13	N	R	1	0
14	16/12/2014	A	Bobby	1	Pilot	14	P	L	1	0
15	16/12/2014	A	Bobby	1	Pilot	15	N	L	1	0
16	16/12/2014	A	Bobby	1	Pilot	16	P	R	1	0
17	16/12/2014	A	Bobby	1	Pilot	17	N	R	1	0
18	16/12/2014	A	Bobby	1	Pilot	18	P	R	3	0
19	16/12/2014	A	Bobby	1	Pilot	19	N	L	5	0
20	16/12/2014	A	Bobby	1	Pilot	20	P	L	3	0
21	16/12/2014	A	Bobby	1	Pilot	21	N	R	1	0
22	16/12/2014	P	Nicky	1	Pilot	1	P		5	0
23	16/12/2014	P	Nicky	1	Pilot	2	P		1	0
24	16/12/2014	P	Nicky	1	Pilot	3	P		1	0
25	16/12/2014	P	Nicky	1	Pilot	4	P		1	0
26	16/12/2014	P	Nicky	1	Pilot	5	P		1	0
27	16/12/2014	P	Nicky	1	Pilot	6	P		1	0
28	16/12/2014	P	Nicky	1	Pilot	7	N		1	0
29	16/12/2014	P	Nicky	1	Pilot	8	N		1	2
30	16/12/2014	P	Nicky	1	Pilot	9	P		1	0
31	16/12/2014	P	Nicky	1	Pilot	10	N		1	0
32	16/12/2014	P	Nicky	1	Pilot	11	P		1	0
33	16/12/2014	P	Nicky	1	Pilot	12	P		1	0
34	16/12/2014	P	Nicky	1	Pilot	13	N		1	0
35	16/12/2014	P	Nicky	1	Pilot	14	N		1	2
36	16/12/2014	P	Nicky	1	Pilot	15	P		1	0
37	16/12/2014	P	Nicky	1	Pilot	16	N		1	0
38	16/12/2014	P	Nicky	1	Pilot	17	N		1	0
39	16/12/2014	P	Nicky	1	Pilot	18	P		1	2
40	16/12/2014	P	Nicky	1	Pilot	19	P		1	2
41	16/12/2014	P	Nicky	1	Pilot	20	P		1	2
42	16/12/2014	P	Nicky	1	Pilot	21	P		3	1
43	16/12/2014	P	Nicky	1	Pilot	22	P		2	1
44	16/12/2014	P	Nicky	1	Pilot	23	N		1	2
45	16/12/2014	P	Nicky	1	Pilot	24	N		1	2
46	16/12/2014	P	Nicky	2	BT	1	P	R	1	2
47	16/12/2014	P	Nicky	2	BT	2	P	L	2	1
48	16/12/2014	P	Nicky	2	BT	3	P	L	1	2
49	16/12/2014	P	Nicky	2	BT	4	N	L	1	2
50	16/12/2014	P	Nicky	2	BT	5	N	R	1	2
51	16/12/2014	P	Nicky	2	BT	6	N	L	3	1
52	16/12/2014	P	Nicky	2	BT	7	N	R	2	1
53	16/12/2014	P	Nicky	2	BT	8	N	L	1	2
54	16/12/2014	P	Nicky	2	BT	9	N	R	3	1
55	16/12/2014	P	Nicky	2	BT	10	P	R	2	1
56	16/12/2014	P	Nicky	2	BT	11	P	L	1	2
57	16/12/2014	P	Nicky	2	BT	12	P	R	4	1
58	16/12/2014	P	Nicky	2	BT	13	P	R	1	2
59	16/12/2014	P	Nicky	2	BT	14	P	R	1	2
60	16/12/2014	P	Nicky	2	BT	15	P	R	1	2
61	16/12/2014	P	Nicky	2	BT	16	N	R	1	2
62	16/12/2014	P	Nicky	2	BT	17	N	L	1	2
63	16/12/2014	P	Nicky	2	BT	18	N	R	1	2
64	16/12/2014	P	Nicky	2	BT	19	N	R	1	2
65	16/12/2014	P	Nicky	2	BT	20	N	R	2	1
66	16/12/2014	P	Nicky	2	BT	21	N	L	1	2
67	16/12/2014	P	Nicky	2	BT	22	P	R	1	2
68	16/12/2014	P	Nicky	2	BT	23	P	R	2	1
69	16/12/2014	P	Nicky	2	BT	24	P	L	1	2
70	16/12/2014	P	Nicky	3	BT	1	P	R	1	2
71	16/12/2014	P	Nicky	3	BT	2	P	R	2	1
72	16/12/2014	P	Nicky	3	BT	3	P	L	1	2
73	16/12/2014	P	Nicky	3	BT	4	P	L	1	2
74	16/12/2014	P	Nicky	3	BT	5	P	R	1	2
75	16/12/2014	P	Nicky	3	BT	6	P	L	1	2
76	16/12/2014	P	Nicky	3	BT	7	N	R	1	2
77	16/12/2014	P	Nicky	3	BT	8	N	L	1	2
78	16/12/2014	P	Nicky	3	BT	9	N	L	1	2
79	16/12/2014	P	Nicky	3	BT	10	N	R	1	2
80	16/12/2014	P	Nicky	3	BT	11	N	R	2	1
81	16/12/2014	P	Nicky	3	BT	12	N	L	1	2
82	16/12/2014	P	Nicky	3	BT	13	P	R	1	2
83	16/12/2014	P	Nicky	3	BT	14	P	L	1	2
84	16/12/2014	P	Nicky	3	BT	15	P	L	1	2
85	16/12/2014	P	Nicky	3	BT	16	P	R	1	2
86	16/12/2014	P	Nicky	3	BT	17	P	R	3	1
87	16/12/2014	P	Nicky	3	BT	18	P	L	1	2
88	16/12/2014	P	Nicky	3	BT	19	N	L	1	2
89	16/12/2014	P	Nicky	3	BT	20	N	R	1	2
90	16/12/2014	P	Nicky	3	BT	21	N	L	1	2
91	16/12/2014	P	Nicky	3	BT	22	N	L	1	2
92	16/12/2014	P	Nicky	3	BT	23	N	R	1	2
93	16/12/2014	P	Nicky	3	BT	24	N	R	1	2
94	17/12/2104	A	Nicky	4	BT	1	P	L	2	2
95	17/12/2104	A	Nicky	4	BT	2	P	R	2	2
96	17/12/2104	A	Nicky	4	BT	3	P	L	1	2
97	17/12/2104	A	Nicky	4	BT	4	P	R	2	0
98	17/12/2104	A	Nicky	4	BT	5	P	L	1	0
99	17/12/2104	A	Nicky	4	BT	6	P	R	1	0
100	17/12/2104	A	Nicky	4	BT	7	N	L	2	2
101	17/12/2104	A	Nicky	4	BT	8	N	R	3	0
102	17/12/2104	A	Nicky	4	BT	9	N	L	1	2
103	17/12/2104	A	Nicky	4	BT	10	N	L	1	2
104	17/12/2104	A	Nicky	4	BT	11	N	R	3	2
105	17/12/2104	A	Nicky	4	BT	12	N	R	5	2
106	17/12/2104	A	Nicky	4	BT	13	P	R	2	0
107	17/12/2104	A	Nicky	4	BT	14	P	L	2	0
108	17/12/2104	A	Nicky	4	BT	15	P	R	1	0
109	17/12/2104	A	Nicky	4	BT	16	P	L	1	0
110	17/12/2104	A	Nicky	4	BT	17	P	L	1	0
111	17/12/2104	A	Nicky	4	BT	18	P	R	1	2
112	17/12/2104	A	Nicky	4	BT	19	N	R	2	2
113	17/12/2104	A	Nicky	4	BT	20	N	R	1	2
114	17/12/2104	A	Nicky	4	BT	21	N	L	9	1
115	17/12/2104	A	Nicky	4	BT	22	N	R	61	0
116	17/12/2104	A	Nicky	4	BT	23	N	L	5	2
117	17/12/2104	A	Nicky	4	BT	24	N	L	61	0
118	17/12/2104	A	Bobby	2	BT	1	P	R	2	0
119	17/12/2104	A	Bobby	2	BT	2	P	R	61	0
120	17/12/2104	A	Bobby	2	BT	3	P	L	2	0
121	17/12/2104	A	Bobby	2	BT	4	P	R	1	0
122	17/12/2104	A	Bobby	2	BT	5	P	L	1	0
123	17/12/2104	A	Bobby	2	BT	6	P	L	2	0
124	17/12/2104	A	Bobby	2	BT	7	N	L	1	2
125	17/12/2104	A	Bobby	2	BT	8	N	R	2	0
126	17/12/2104	A	Bobby	2	BT	9	N	R	2	0
127	17/12/2104	A	Bobby	2	BT	10	N	L	1	0
128	17/12/2104	A	Bobby	2	BT	11	N	L	1	0
129	17/12/2104	A	Bobby	2	BT	12	N	R	2	2
130	17/12/2104	A	Bobby	2	BT	13	P	R	2	0
131	17/12/2104	A	Bobby	2	BT	14	P	L	1	0
132	17/12/2104	A	Bobby	2	BT	15	P	R	2	2
133	17/12/2104	A	Bobby	2	BT	16	P	L	1	0
134	17/12/2104	A	Bobby	2	BT	17	P	R	2	0
135	17/12/2104	A	Bobby	2	BT	18	P	L	1	0
136	17/12/2104	A	Bobby	2	BT	19	N	L	1	2
137	17/12/2104	A	Bobby	2	BT	20	N	L	1	0
138	17/12/2104	A	Bobby	2	BT	21	N	R	2	2
139	17/12/2104	A	Bobby	2	BT	22	N	R	1	0
140	17/12/2104	A	Bobby	2	BT	23	N	L	1	0
141	17/12/2104	A	Bobby	2	BT	24	N	R	2	0
166	17/12/2104	P	Bobby	3	BT	1	P	R	3	0
167	17/12/2104	P	Bobby	3	BT	2	P	R	1	0
168	17/12/2104	P	Bobby	3	BT	3	P	L	1	0
169	17/12/2104	P	Bobby	3	BT	4	P	L	1	0
170	17/12/2104	P	Bobby	3	BT	5	P	L	1	0
171	17/12/2104	P	Bobby	3	BT	6	P	R	2	0
172	17/12/2104	P	Bobby	3	BT	7	N	L	2	2
173	17/12/2104	P	Bobby	3	BT	8	N	R	1	0
174	17/12/2104	P	Bobby	3	BT	9	N	R	2	0
175	17/12/2104	P	Bobby	3	BT	10	N	L	2	2
176	17/12/2104	P	Bobby	3	BT	11	N	L	2	2
177	17/12/2104	P	Bobby	3	BT	12	N	R	2	0
178	17/12/2104	P	Bobby	3	BT	13	P	L	1	0
179	17/12/2104	P	Bobby	3	BT	14	P	L	1	0
180	17/12/2104	P	Bobby	3	BT	15	P	L	1	0
181	17/12/2104	P	Bobby	3	BT	16	P	R	2	0
182	17/12/2104	P	Bobby	3	BT	17	P	R	1	0
183	17/12/2104	P	Bobby	3	BT	18	P	R	1	0
184	17/12/2104	P	Bobby	3	BT	19	N	R	1	0
185	17/12/2104	P	Bobby	3	BT	20	N	R	1	0
186	17/12/2104	P	Bobby	3	BT	21	N	L	3	0
187	17/12/2104	P	Bobby	3	BT	22	N	R	1	2
188	17/12/2104	P	Bobby	3	BT	23	N	L	3	2
189	17/12/2104	P	Bobby	3	BT	24	N	L	2	2
214	18/12/2014	A	Nicky	5	Pilot	1	P	R	2	2
215	18/12/2014	A	Nicky	5	Pilot	2	P	L	1	2
216	18/12/2014	A	Nicky	5	Pilot	3	N	R	1	2
217	18/12/2014	A	Nicky	5	Pilot	4	N	L	2	2
218	18/12/2014	A	Nicky	5	Pilot	5	N	R	2	2
219	18/12/2014	A	Nicky	5	Pilot	6	P	R	1	2
220	18/12/2014	A	Nicky	5	Pilot	7	N	L	2	2
221	18/12/2014	A	Nicky	5	Pilot	8	P	L	2	2
222	18/12/2014	A	Nicky	5	Pilot	9	P	R	1	0
223	18/12/2014	A	Nicky	5	Pilot	10	N	R	2	2
224	18/12/2014	A	Nicky	5	Pilot	11	P	R	4	2
225	18/12/2014	A	Nicky	5	Pilot	12	P	L	3	0
226	18/12/2014	A	Nicky	5	Pilot	13	N	L	1	2
227	18/12/2014	A	Nicky	5	Pilot	14	N	R	4	2
228	18/12/2014	A	Nicky	5	Pilot	15	N	L	3	2
229	18/12/2014	A	Nicky	5	Pilot	16	N	R	5	2
230	18/12/2014	A	Nicky	5	Pilot	17	P	R	18	2
231	18/12/2014	A	Nicky	5	Pilot	18	N	L	4	1
232	18/12/2014	A	Nicky	5	Pilot	19	P	L	4	2
233	18/12/2014	A	Nicky	5	Pilot	20	N	L	5	2
234	18/12/2014	A	Nicky	5	Pilot	21	P	L	61	0
235	18/12/2014	A	Nicky	5	Pilot	22	N	R	5	2
236	18/12/2014	A	Nicky	5	Pilot	23	P	L	61	0
237	18/12/2014	A	Nicky	5	Pilot	24	P	R	6	2
262	19/12/2014	A	Nicky	6	BT	1	N	L	1.2	2
263	19/12/2014	A	Nicky	6	BT	2	N	R	1.3	2
264	19/12/2014	A	Nicky	6	BT	3	N	L	0.7	2
265	19/12/2014	A	Nicky	6	BT	4	N	R	2	2
266	19/12/2014	A	Nicky	6	BT	5	N	L	61	2
267	19/12/2014	A	Nicky	6	BT	6	N	L	6.8	2
268	19/12/2014	A	Nicky	6	BT	7	P	R	10.8	2
269	19/12/2014	A	Nicky	6	BT	8	P	L	1.8	0
270	19/12/2014	A	Nicky	6	BT	9	P	R	0.8	0
271	19/12/2014	A	Nicky	6	BT	10	P	L	1.1	2
272	19/12/2014	A	Nicky	6	BT	11	P	R	1	0
273	19/12/2014	A	Nicky	6	BT	12	P	R	0.8	0
274	19/12/2014	A	Nicky	6	BT	13	N	R	1.8	2
275	19/12/2014	A	Nicky	6	BT	14	N	R	0.9	2
276	19/12/2014	A	Nicky	6	BT	15	N	R	4.5	2
277	19/12/2014	A	Nicky	6	BT	16	N	L	1.5	2
278	19/12/2014	A	Nicky	6	BT	17	N	L	1.3	2
279	19/12/2014	A	Nicky	6	BT	18	N	L	61	0
280	19/12/2014	A	Nicky	6	BT	19	P	L	1.8	2
281	19/12/2014	A	Nicky	6	BT	20	P	R	4.9	0
282	19/12/2014	A	Nicky	6	BT	21	P	L	1	0
283	19/12/2014	A	Nicky	6	BT	22	P	R	0.7	0
284	19/12/2014	A	Nicky	6	BT	23	P	L	1.1	0
285	19/12/2014	A	Nicky	6	BT	24	P	R	1.4	0
286	19/12/2014	A	Nicky	7	BT	1	P	R	0.8	0
287	19/12/2014	A	Nicky	7	BT	2	P	R	1.2	0
288	19/12/2014	A	Nicky	7	BT	3	P	L	29.8	0
289	19/12/2014	A	Nicky	7	BT	4	P	L	0.7	0
290	19/12/2014	A	Nicky	7	BT	5	P	R	1.1	0
291	19/12/2014	A	Nicky	7	BT	6	P	L	0.7	0
292	19/12/2014	A	Nicky	7	BT	7	N	R	2.6	2
293	19/12/2014	A	Nicky	7	BT	8	N	L	1.5	2
294	19/12/2014	A	Nicky	7	BT	9	N	L	1.1	2
295	19/12/2014	A	Nicky	7	BT	10	N	L	19.6	2
296	19/12/2014	A	Nicky	7	BT	11	N	R	61	0
297	19/12/2014	A	Nicky	7	BT	12	N	R	7.6	0
298	19/12/2014	A	Nicky	7	BT	13	P	L	61	0
299	19/12/2014	A	Nicky	7	BT	14	P	L	61	0
300	19/12/2014	A	Nicky	7	BT	15	P	R	6.4	0
301	19/12/2014	A	Nicky	7	BT	16	P	R	1.6	0
302	19/12/2014	A	Nicky	7	BT	17	P	R	1	0
303	19/12/2014	A	Nicky	7	BT	18	P	L	2.1	0
304	19/12/2014	A	Nicky	7	BT	19	N	L	3.7	2
305	19/12/2014	A	Nicky	7	BT	20	N	R	1.3	0
306	19/12/2014	A	Nicky	7	BT	21	N	L	4	2
307	19/12/2014	A	Nicky	7	BT	22	N	R	1.9	0
308	19/12/2014	A	Nicky	7	BT	23	N	L	1.6	0
309	19/12/2014	A	Nicky	7	BT	24	N	R	61	0
310	19/12/2014	P	Bobby	4	BT	1	N	R	3.6	0
311	19/12/2014	P	Bobby	4	BT	2	N	L	2.8	0
312	19/12/2014	P	Bobby	4	BT	3	N	L	3.2	0
313	19/12/2014	P	Bobby	4	BT	4	N	R	61	0
314	19/12/2014	P	Bobby	4	BT	5	N	R	3.4	0
315	19/12/2014	P	Bobby	4	BT	6	N	L	3.8	0
316	19/12/2014	P	Bobby	4	BT	7	P	L	1.3	0
317	19/12/2014	P	Bobby	4	BT	8	P	L	4.2	0
318	19/12/2014	P	Bobby	4	BT	9	P	L	0.8	0
319	19/12/2014	P	Bobby	4	BT	10	P	R	1.3	0
320	19/12/2014	P	Bobby	4	BT	11	P	R	1.8	0
321	19/12/2014	P	Bobby	4	BT	12	P	R	1.1	0
322	19/12/2014	P	Bobby	4	BT	13	N	R	12.2	2
323	19/12/2014	P	Bobby	4	BT	14	N	L	3.6	2
324	19/12/2014	P	Bobby	4	BT	15	N	L	3.2	2
325	19/12/2014	P	Bobby	4	BT	16	N	L	4.5	2
326	19/12/2014	P	Bobby	4	BT	17	N	R	9.2	1
327	19/12/2014	P	Bobby	4	BT	18	N	R	2	2
328	19/12/2014	P	Bobby	4	BT	19	P	L	8.1	0
329	19/12/2014	P	Bobby	4	BT	20	P	L	2.7	0
330	19/12/2014	P	Bobby	4	BT	21	P	R	2.4	0
331	19/12/2014	P	Bobby	4	BT	22	P	R	5.3	0
332	19/12/2014	P	Bobby	4	BT	23	P	R	11.4	0
333	19/12/2014	P	Bobby	4	BT	24	P	L	6.4	0
334	19/12/2014	P	Bobby	5	BT	1	P	L	0.8	0
335	19/12/2014	P	Bobby	5	BT	2	P	L	1	2
336	19/12/2014	P	Bobby	5	BT	3	P	L	1	2
337	19/12/2014	P	Bobby	5	BT	4	P	R	1.4	2
338	19/12/2014	P	Bobby	5	BT	5	P	R	1.2	2
339	19/12/2014	P	Bobby	5	BT	6	P	R	5.6	1
340	19/12/2014	P	Bobby	5	BT	7	N	R	1	2
341	19/12/2014	P	Bobby	5	BT	8	N	L	1.2	2
342	19/12/2014	P	Bobby	5	BT	9	N	L	1.5	2
343	19/12/2014	P	Bobby	5	BT	10	N	R	1.8	2
344	19/12/2014	P	Bobby	5	BT	11	N	L	1.7	2
345	19/12/2014	P	Bobby	5	BT	12	N	R	3	2
346	19/12/2014	P	Bobby	5	BT	13	P	L	1.5	2
347	19/12/2014	P	Bobby	5	BT	14	P	R	1	0
348	19/12/2014	P	Bobby	5	BT	15	P	L	1.8	0
349	19/12/2014	P	Bobby	5	BT	16	P	R	2.3	0
350	19/12/2014	P	Bobby	5	BT	17	P	R	2.4	0
351	19/12/2014	P	Bobby	5	BT	18	P	L	1.2	2
352	19/12/2014	P	Bobby	5	BT	19	N	R	1.4	2
353	19/12/2014	P	Bobby	5	BT	20	N	R	7.4	2
354	19/12/2014	P	Bobby	5	BT	21	N	L	9.5	2
355	19/12/2014	P	Bobby	5	BT	22	N	L	5	1
356	19/12/2014	P	Bobby	5	BT	23	N	R	5.8	2
357	19/12/2014	P	Bobby	5	BT	24	N	L	1.5	2
406	20/12/2014	A	Nicky	8	BT	1	N	R	9.9	0
407	20/12/2014	A	Nicky	8	BT	2	N	R	0.9	2
408	20/12/2014	A	Nicky	8	BT	3	N	R	2.1	2
409	20/12/2014	A	Nicky	8	BT	4	N	L	3.5	2
410	20/12/2014	A	Nicky	8	BT	5	N	L	61	0
411	20/12/2014	A	Nicky	8	BT	6	N	L	3.1	2
412	20/12/2014	A	Nicky	8	BT	7	P	L	1	0
413	20/12/2014	A	Nicky	8	BT	8	P	R	4.7	0
414	20/12/2014	A	Nicky	8	BT	9	P	L	1.1	0
415	20/12/2014	A	Nicky	8	BT	10	P	R	0.8	0
416	20/12/2014	A	Nicky	8	BT	11	P	L	0.7	0
417	20/12/2014	A	Nicky	8	BT	12	P	R	0.7	0
418	20/12/2014	A	Nicky	8	BT	13	N	R	1	2
419	20/12/2014	A	Nicky	8	BT	14	N	R	1.2	2
420	20/12/2014	A	Nicky	8	BT	15	N	L	0.7	2
421	20/12/2014	A	Nicky	8	BT	16	N	L	0.7	0
422	20/12/2014	A	Nicky	8	BT	17	N	L	0.8	0
423	20/12/2014	A	Nicky	8	BT	18	N	R	0.4	2
424	20/12/2014	A	Nicky	8	BT	19	P	L	0.7	0
425	20/12/2014	A	Nicky	8	BT	20	P	R	0.6	0
426	20/12/2014	A	Nicky	8	BT	21	P	L	1.3	0
427	20/12/2014	A	Nicky	8	BT	22	P	L	0.5	0
428	20/12/2014	A	Nicky	8	BT	23	P	R	1.2	0
429	20/12/2014	A	Nicky	8	BT	24	P	R	0.9	0
430	20/12/2014	P	Nicky	9	BT	1	P	R	1.1	0
431	20/12/2014	P	Nicky	9	BT	2	P	L	0.9	0
432	20/12/2014	P	Nicky	9	BT	3	P	R	1.1	0
433	20/12/2014	P	Nicky	9	BT	4	P	L	1.2	0
434	20/12/2014	P	Nicky	9	BT	5	P	L	1	0
435	20/12/2014	P	Nicky	9	BT	6	P	R	1.4	0
436	20/12/2014	P	Nicky	9	BT	7	N	L	1.3	0
437	20/12/2014	P	Nicky	9	BT	8	N	L	1.1	0
438	20/12/2014	P	Nicky	9	BT	9	N	R	0.7	0
439	20/12/2014	P	Nicky	9	BT	10	N	R	1.6	2
440	20/12/2014	P	Nicky	9	BT	11	N	L	1.4	2
441	20/12/2014	P	Nicky	9	BT	12	N	R	1.4	2
442	20/12/2014	P	Nicky	9	BT	13	P	R	0.6	0
443	20/12/2014	P	Nicky	9	BT	14	P	R	1.6	0
444	20/12/2014	P	Nicky	9	BT	15	P	R	2	0
445	20/12/2014	P	Nicky	9	BT	16	P	L	0.7	0
446	20/12/2014	P	Nicky	9	BT	17	P	L	1.2	0
447	20/12/2014	P	Nicky	9	BT	18	P	L	1.1	0
448	20/12/2014	P	Nicky	9	BT	19	N	L	1	0
449	20/12/2014	P	Nicky	9	BT	20	N	L	1.4	0
450	20/12/2014	P	Nicky	9	BT	21	N	R	1.6	2
451	20/12/2014	P	Nicky	9	BT	22	N	R	3.4	2
452	20/12/2014	P	Nicky	9	BT	23	N	R	1.3	2
453	20/12/2014	P	Nicky	9	BT	24	N	L	1.2	2
454	20/12/2014	P	Bobby	6	BT	1	N	R	1.3	0
455	20/12/2014	P	Bobby	6	BT	2	N	L	2	0
456	20/12/2014	P	Bobby	6	BT	3	N	L	13.2	2
457	20/12/2014	P	Bobby	6	BT	4	N	R	20.3	0
458	20/12/2014	P	Bobby	6	BT	5	N	R	48.5	0
459	20/12/2014	P	Bobby	6	BT	6	N	L	61	0
460	20/12/2014	P	Bobby	6	BT	7	P	L	1.3	0
461	20/12/2014	P	Bobby	6	BT	8	P	R	4.3	0
462	20/12/2014	P	Bobby	6	BT	9	P	R	3.1	0
463	20/12/2014	P	Bobby	6	BT	10	P	L	1.8	0
464	20/12/2014	P	Bobby	6	BT	11	P	L	1.6	0
465	20/12/2014	P	Bobby	6	BT	12	P	R	1.6	0
466	20/12/2014	P	Bobby	6	BT	13	N	L	1.4	0
467	20/12/2014	P	Bobby	6	BT	14	N	L	1.3	0
468	20/12/2014	P	Bobby	6	BT	15	N	L	2.8	0
469	20/12/2014	P	Bobby	6	BT	16	N	R	1.5	0
470	20/12/2014	P	Bobby	6	BT	17	N	R	14.4	2
471	20/12/2014	P	Bobby	6	BT	18	N	R	3.2	0
472	20/12/2014	P	Bobby	6	BT	19	P	L	2.2	2
473	20/12/2014	P	Bobby	6	BT	20	P	R	4.6	2
474	20/12/2014	P	Bobby	6	BT	21	P	L	9.1	2
475	20/12/2014	P	Bobby	6	BT	22	P	R	1.8	2
476	20/12/2014	P	Bobby	6	BT	23	P	L	21.3	2
477	20/12/2014	P	Bobby	6	BT	24	P	R	1.1	2
478	20/12/2014	P	Bobby	7	BT	1	P	R	1	0
479	20/12/2014	P	Bobby	7	BT	2	P	L	4	0
480	20/12/2014	P	Bobby	7	BT	3	P	R	1.2	0
481	20/12/2014	P	Bobby	7	BT	4	P	L	3	2
482	20/12/2014	P	Bobby	7	BT	5	P	R	3.5	0
483	20/12/2014	P	Bobby	7	BT	6	P	L	1.5	0
484	20/12/2014	P	Bobby	7	BT	7	N	L	1.4	0
485	20/12/2014	P	Bobby	7	BT	8	N	L	2.5	0
486	20/12/2014	P	Bobby	7	BT	9	N	R	7.7	0
487	20/12/2014	P	Bobby	7	BT	10	N	L	24.7	2
488	20/12/2014	P	Bobby	7	BT	11	N	R	61	0
489	20/12/2014	P	Bobby	7	BT	12	N	R	2.6	2
490	20/12/2014	P	Bobby	7	BT	13	P	L	1	0
491	20/12/2014	P	Bobby	7	BT	14	P	L	8.1	0
492	20/12/2014	P	Bobby	7	BT	15	P	L	19.3	0
493	20/12/2014	P	Bobby	7	BT	16	P	R	1.7	0
494	20/12/2014	P	Bobby	7	BT	17	P	R	1.1	0
495	20/12/2014	P	Bobby	7	BT	18	P	R	2.2	0
496	20/12/2014	P	Bobby	7	BT	19	N	R	1.4	0
497	20/12/2014	P	Bobby	7	BT	20	N	R	2.3	0
498	20/12/2014	P	Bobby	7	BT	21	N	L	1.4	0
499	20/12/2014	P	Bobby	7	BT	22	N	L	2	0
500	20/12/2014	P	Bobby	7	BT	23	N	R	4.5	0
501	20/12/2014	P	Bobby	7	BT	24	N	L	3.1	0
502	21/12/2014	A	Bobby	8	H	1	N	R	11.8	0
503	21/12/2014	A	Bobby	8	H	2	N	R	61	0
504	21/12/2014	A	Bobby	8	H	3	N	L	1.2	0
505	21/12/2014	A	Bobby	8	H	4	P	L	0.9	0
506	21/12/2014	A	Bobby	8	H	5	P	L	15.3	2
507	21/12/2014	A	Bobby	8	H	6	P	R	2.5	0
508	21/12/2014	A	Bobby	8	H	7	N	R	1.7	0
509	21/12/2014	A	Bobby	8	H	8	N	L	1.1	0
510	21/12/2014	A	Bobby	8	H	9	N	R	3.1	0
511	21/12/2014	A	Bobby	8	H	10	P	L	1.7	0
512	21/12/2014	A	Bobby	8	H	11	P	R	2.9	0
513	21/12/2014	A	Bobby	8	H	12	P	L	0.8	0
514	21/12/2014	A	Bobby	8	H	13	N	L	1.6	0
515	21/12/2014	A	Bobby	8	H	14	N	R	2.6	0
516	21/12/2014	A	Bobby	8	H	15	N	L	2	0
517	21/12/2014	A	Bobby	8	H	16	P	R	1.6	0
518	21/12/2014	A	Bobby	8	H	17	P	R	1.2	0
519	21/12/2014	A	Bobby	8	H	18	P	L	1.6	0
520	21/12/2014	A	Bobby	8	H	19	N	R	1.4	0
521	21/12/2014	A	Bobby	8	H	20	N	R	1.9	0
522	21/12/2014	A	Bobby	8	H	21	N	L	3	0
523	21/12/2014	A	Bobby	8	H	22	P	L	1.1	0
524	21/12/2014	A	Bobby	8	H	23	P	R	1.7	0
525	21/12/2014	A	Bobby	8	H	24	P	L	1.2	0
526	21/12/2014	A	Bobby	9	H	1	P	R	3.8	0
527	21/12/2014	A	Bobby	9	H	2	P	R	1.1	0
528	21/12/2014	A	Bobby	9	H	3	P	R	21.6	0
529	21/12/2014	A	Bobby	9	H	4	N	L	2.1	0
530	21/12/2014	A	Bobby	9	H	5	N	L	1.5	0
531	21/12/2014	A	Bobby	9	H	6	N	L	2	0
532	21/12/2014	A	Bobby	9	H	7	P	R	1.1	0
533	21/12/2014	A	Bobby	9	H	8	P	L	1.6	0
534	21/12/2014	A	Bobby	9	H	9	P	R	1.8	0
535	21/12/2014	A	Bobby	9	H	10	N	L	0.8	0
536	21/12/2014	A	Bobby	9	H	11	N	R	1.6	0
537	21/12/2014	A	Bobby	9	H	12	N	L	1.8	0
538	21/12/2014	A	Bobby	9	H	13	P	L	1.2	0
539	21/12/2014	A	Bobby	9	H	14	P	R	2.2	0
540	21/12/2014	A	Bobby	9	H	15	P	L	0.9	0
541	21/12/2014	A	Bobby	9	H	16	N	R	1.9	0
542	21/12/2014	A	Bobby	9	H	17	N	R	3.7	0
543	21/12/2014	A	Bobby	9	H	18	N	L	6	0
544	21/12/2014	A	Bobby	9	H	19	P	R	1.9	0
545	21/12/2014	A	Bobby	9	H	20	P	L	2	0
546	21/12/2014	A	Bobby	9	H	21	P	L	1.6	0
547	21/12/2014	A	Bobby	9	H	22	N	L	1.1	0
548	21/12/2014	A	Bobby	9	H	23	N	R	1.3	2
549	21/12/2014	A	Bobby	9	H	24	N	R	3.5	0
550	21/12/2014	P	Bobby	10	H	1	N	R	14.7	0
551	21/12/2014	P	Bobby	10	H	2	N	L	2.2	0
552	21/12/2014	P	Bobby	10	H	3	N	R	3.8	0
553	21/12/2014	P	Bobby	10	H	4	P	L	1.4	0
554	21/12/2014	P	Bobby	10	H	5	P	R	1.2	0
555	21/12/2014	P	Bobby	10	H	6	P	L	1.7	0
556	21/12/2014	P	Bobby	10	H	7	N	L	2.1	0
557	21/12/2014	P	Bobby	10	H	8	N	L	2.5	0
558	21/12/2014	P	Bobby	10	H	9	N	R	3.4	0
559	21/12/2014	P	Bobby	10	H	10	P	R	0.8	0
560	21/12/2014	P	Bobby	10	H	11	P	R	3.5	0
561	21/12/2014	P	Bobby	10	H	12	P	L	1.6	0
562	21/12/2014	P	Bobby	10	H	13	N	R	1.8	0
563	21/12/2014	P	Bobby	10	H	14	N	R	2.1	2
564	21/12/2014	P	Bobby	10	H	15	N	L	2.4	2
565	21/12/2014	P	Bobby	10	H	16	P	R	1	0
566	21/12/2014	P	Bobby	10	H	17	P	L	2.4	0
567	21/12/2014	P	Bobby	10	H	18	P	L	1.5	0
568	21/12/2014	P	Bobby	10	H	19	N	R	22.5	0
569	21/12/2014	P	Bobby	10	H	20	N	R	2.2	0
570	21/12/2014	P	Bobby	10	H	21	N	R	36.3	0
571	21/12/2014	P	Bobby	10	H	22	P	L	1.6	0
572	21/12/2014	P	Bobby	10	H	23	P	L	8.4	0
573	21/12/2014	P	Bobby	10	H	24	P	L	38.6	0
574	21/12/2014	P	Bobby	11	C	1	P	R	1	NA
575	21/12/2014	P	Bobby	11	C	2	P	L	2.8	NA
576	21/12/2014	P	Bobby	11	C	3	P	L	1	NA
577	21/12/2014	P	Bobby	11	C	4	N	R	1.4	NA
578	21/12/2014	P	Bobby	11	C	5	N	R	2.2	NA
579	21/12/2014	P	Bobby	11	C	6	P	L	2.1	NA
580	21/12/2014	P	Bobby	11	C	7	P	R	7.1	NA
581	21/12/2014	P	Bobby	11	C	8	P	R	1	NA
582	21/12/2014	P	Bobby	11	C	9	P	L	2.3	NA
583	21/12/2014	P	Bobby	11	C	10	N	L	2.2	NA
584	21/12/2014	P	Bobby	11	C	11	P	L	1.8	NA
585	21/12/2014	P	Bobby	11	C	12	P	R	1.3	NA
586	21/12/2014	P	Bobby	11	C	13	P	L	0.8	NA
587	21/12/2014	P	Bobby	11	C	14	P	R	1.3	NA
588	21/12/2014	P	Bobby	11	C	15	P	R	1	NA
589	21/12/2014	P	Bobby	11	C	16	P	L	1.9	NA
590	21/12/2014	P	Bobby	11	C	17	P	L	1.2	NA
591	21/12/2014	P	Bobby	11	C	18	P	R	1.2	NA
592	21/12/2014	P	Bobby	11	C	19	P	L	1.8	NA
593	21/12/2014	P	Bobby	11	C	20	P	L	1.6	NA
594	21/12/2014	P	Bobby	11	C	21	P	L	2.2	NA
595	21/12/2014	P	Bobby	11	C	22	N	R	1.7	NA
596	21/12/2014	P	Bobby	11	C	23	P	R	1	NA
597	21/12/2014	P	Bobby	11	C	24	P	R	2.2	NA
598	22/12/2014	A	Nicky	10	H	1	N	L	1.5	0
599	22/12/2014	A	Nicky	10	H	2	N	L	6.2	0
600	22/12/2014	A	Nicky	10	H	3	N	R	1.3	0
601	22/12/2014	A	Nicky	10	H	4	P	R	1.2	0
602	22/12/2014	A	Nicky	10	H	5	P	R	0.8	0
603	22/12/2014	A	Nicky	10	H	6	P	L	0.8	0
604	22/12/2014	A	Nicky	10	H	7	N	L	1.7	0
605	22/12/2014	A	Nicky	10	H	8	N	R	1.4	2
606	22/12/2014	A	Nicky	10	H	9	N	L	0.9	2
607	22/12/2014	A	Nicky	10	H	10	P	L	0.8	0
608	22/12/2014	A	Nicky	10	H	11	P	R	0.9	0
609	22/12/2014	A	Nicky	10	H	12	P	R	0.8	0
610	22/12/2014	A	Nicky	10	H	13	N	R	1.2	0
611	22/12/2014	A	Nicky	10	H	14	N	L	0.9	0
612	22/12/2014	A	Nicky	10	H	15	N	R	1.4	0
613	22/12/2014	A	Nicky	10	H	16	P	L	1.1	0
614	22/12/2014	A	Nicky	10	H	17	P	R	1.1	0
615	22/12/2014	A	Nicky	10	H	18	P	L	0.9	0
616	22/12/2014	A	Nicky	10	H	19	N	R	2.3	0
617	22/12/2014	A	Nicky	10	H	20	N	R	1.4	0
618	22/12/2014	A	Nicky	10	H	21	N	L	1.7	0
619	22/12/2014	A	Nicky	10	H	22	P	R	1.1	0
620	22/12/2014	A	Nicky	10	H	23	P	L	0.8	0
621	22/12/2014	A	Nicky	10	H	24	P	L	0.8	0
622	22/12/2014	A	Nicky	11	C	1	P	L	1.3	NA
623	22/12/2014	A	Nicky	11	C	2	P	L	1.2	NA
624	22/12/2014	A	Nicky	11	C	3	P	R	0.9	NA
625	22/12/2014	A	Nicky	11	C	4	P	R	1.4	NA
626	22/12/2014	A	Nicky	11	C	5	P	L	1.3	NA
627	22/12/2014	A	Nicky	11	C	6	N	R	1.4	NA
628	22/12/2014	A	Nicky	11	C	7	P	R	1.4	NA
629	22/12/2014	A	Nicky	11	C	8	P	L	1.3	NA
630	22/12/2014	A	Nicky	11	C	9	P	R	1	NA
631	22/12/2014	A	Nicky	11	C	10	P	L	1.1	NA
632	22/12/2014	A	Nicky	11	C	11	P	L	1	NA
633	22/12/2014	A	Nicky	11	C	12	N	R	15.7	NA
634	22/12/2014	A	Nicky	11	C	13	P	L	1.4	NA
635	22/12/2014	A	Nicky	11	C	14	P	L	1.3	NA
636	22/12/2014	A	Nicky	11	C	15	N	R	0.8	NA
637	22/12/2014	A	Nicky	11	C	16	P	L	1	NA
638	22/12/2014	A	Nicky	11	C	17	P	R	1.3	NA
639	22/12/2014	A	Nicky	11	C	18	P	R	1.7	NA
640	22/12/2014	A	Nicky	11	C	19	P	L	1.1	NA
641	22/12/2014	A	Nicky	11	C	20	P	L	1.2	NA
642	22/12/2014	A	Nicky	11	C	21	P	L	1.7	NA
643	22/12/2014	A	Nicky	11	C	22	P	R	1.3	NA
644	22/12/2014	A	Nicky	11	C	23	N	R	1.5	NA
645	22/12/2014	A	Nicky	11	C	24	P	R	1.3	NA
646	22/12/2014	P	Bobby	12	C	1	P	L	1.1	NA
647	22/12/2014	P	Bobby	12	C	2	P	L	3.8	NA
648	22/12/2014	P	Bobby	12	C	3	N	R	29.2	NA
649	22/12/2014	P	Bobby	12	C	4	P	R	6.7	NA
650	22/12/2014	P	Bobby	12	C	5	P	L	1	NA
651	22/12/2014	P	Bobby	12	C	6	P	R	3.9	NA
652	22/12/2014	P	Bobby	12	C	7	P	L	1.9	NA
653	22/12/2014	P	Bobby	12	C	8	P	R	15.8	NA
654	22/12/2014	P	Bobby	12	C	9	P	R	1.9	NA
655	22/12/2014	P	Bobby	12	C	10	P	R	1.1	NA
656	22/12/2014	P	Bobby	12	C	11	P	L	1.4	NA
657	22/12/2014	P	Bobby	12	C	12	P	L	1.4	NA
658	22/12/2014	P	Bobby	12	C	13	P	R	1	NA
659	22/12/2014	P	Bobby	12	C	14	P	L	1.1	NA
660	22/12/2014	P	Bobby	12	C	15	N	R	2.5	NA
661	22/12/2014	P	Bobby	12	C	16	P	L	36.7	NA
662	22/12/2014	P	Bobby	12	C	17	N	R	60	NA
663	22/12/2014	P	Bobby	12	C	18	P	R	4.3	NA
664	22/12/2014	P	Bobby	12	C	19	N	L	1.2	NA
665	22/12/2014	P	Bobby	12	C	20	P	L	1.9	NA
666	22/12/2014	P	Bobby	12	C	21	P	L	1.4	NA
667	22/12/2014	P	Bobby	12	C	22	P	R	2.7	NA
668	22/12/2014	P	Bobby	12	C	23	P	R	0.8	NA
669	22/12/2014	P	Bobby	12	C	24	P	L	2.2	NA
670	22/12/2014	P	Bobby	13	T	1	P	R	1.5	NA
671	22/12/2014	P	Bobby	13	T	2	N	R	1	NA
672	22/12/2014	P	Bobby	13	T	3	P	R	1.1	NA
673	22/12/2014	P	Bobby	13	T	4	M	R	14.7	NA
674	22/12/2014	P	Bobby	13	T	5	N	R	1.3	NA
675	22/12/2014	P	Bobby	13	T	6	P	R	1.3	NA
676	22/12/2014	P	Bobby	13	T	7	NN	R	0.8	NA
677	22/12/2014	P	Bobby	13	T	8	N	R	1.5	NA
678	22/12/2014	P	Bobby	13	T	9	NP	R	1.4	NA
679	22/12/2014	P	Bobby	13	T	10	P	R	0.9	NA
680	22/12/2014	P	Bobby	13	T	11	NN	R	0.8	NA
681	22/12/2014	P	Bobby	13	T	12	N	R	1.7	NA
682	22/12/2014	P	Bobby	13	T	13	P	R	0.8	NA
683	22/12/2014	P	Bobby	13	T	14	N	R	1.3	NA
684	22/12/2014	P	Bobby	13	T	15	P	R	1.4	NA
685	22/12/2014	P	Bobby	13	T	16	NP	R	2.1	NA
686	22/12/2014	P	Bobby	13	T	17	N	R	4.8	NA
687	22/12/2014	P	Bobby	13	T	18	M	R	2.9	NA
688	22/12/2014	P	Bobby	13	T	19	N	R	15.3	NA
689	22/12/2014	P	Bobby	13	T	20	P	R	2.7	NA
690	22/12/2014	P	Bobby	13	T	21	M	R	1.5	NA
691	22/12/2014	P	Bobby	13	T	22	P	R	1.2	NA
692	22/12/2014	P	Bobby	13	T	23	NN	R	1.4	NA
693	22/12/2014	P	Bobby	13	T	24	N	R	22.1	NA
694	22/12/2014	P	Bobby	13	T	25	NP	R	3.4	NA
714	23/12/2014	A	Nicky	12	C	1	P	L	1	NA
715	23/12/2014	A	Nicky	12	C	2	P	L	0.8	NA
716	23/12/2014	A	Nicky	12	C	3	N	R	0.8	NA
717	23/12/2014	A	Nicky	12	C	4	P	R	1	NA
718	23/12/2014	A	Nicky	12	C	5	P	L	1.4	NA
719	23/12/2014	A	Nicky	12	C	6	P	R	1.2	NA
720	23/12/2014	A	Nicky	12	C	7	N	R	0.7	NA
721	23/12/2014	A	Nicky	12	C	8	P	R	0.7	NA
722	23/12/2014	A	Nicky	12	C	9	N	L	1.3	NA
723	23/12/2014	A	Nicky	12	C	10	P	L	0.9	NA
724	23/12/2014	A	Nicky	12	C	11	P	L	0.7	NA
725	23/12/2014	A	Nicky	12	C	12	N	R	1.4	NA
726	23/12/2014	A	Nicky	12	C	13	N	L	1.2	NA
727	23/12/2014	A	Nicky	12	C	14	P	L	1.5	NA
728	23/12/2014	A	Nicky	12	C	15	P	R	1.6	NA
729	23/12/2014	A	Nicky	12	C	16	P	R	1.2	NA
730	23/12/2014	A	Nicky	12	C	17	P	R	1.1	NA
731	23/12/2014	A	Nicky	12	C	18	P	L	0.8	NA
732	23/12/2014	A	Nicky	12	C	19	P	R	1.4	NA
733	23/12/2014	A	Nicky	12	C	20	P	L	2.1	NA
734	23/12/2014	A	Nicky	12	C	21	P	R	0.7	NA
735	23/12/2014	A	Nicky	12	C	22	P	L	0.7	NA
736	23/12/2014	A	Nicky	12	C	23	P	R	1.8	NA
737	23/12/2014	A	Nicky	12	C	24	P	L	5.1	NA
738	23/12/2014	A	Nicky	13	T	1	P	R	1	NA
739	23/12/2014	A	Nicky	13	T	2	N	R	1.7	NA
740	23/12/2014	A	Nicky	13	T	3	P	R	0.9	NA
741	23/12/2014	A	Nicky	13	T	4	M	R	0.9	NA
742	23/12/2014	A	Nicky	13	T	5	N	R	4	NA
743	23/12/2014	A	Nicky	13	T	6	P	R	0.8	NA
744	23/12/2014	A	Nicky	13	T	7	NN	R	1.1	NA
745	23/12/2014	A	Nicky	13	T	8	N	R	0.8	NA
746	23/12/2014	A	Nicky	13	T	9	NP	R	0.8	NA
747	23/12/2014	A	Nicky	13	T	10	P	R	0.8	NA
748	23/12/2014	A	Nicky	13	T	11	NN	R	1.2	NA
749	23/12/2014	A	Nicky	13	T	12	N	R	0.6	NA
750	23/12/2014	A	Nicky	13	T	13	P	R	0.6	NA
751	23/12/2014	A	Nicky	13	T	14	N	R	1.1	NA
752	23/12/2014	A	Nicky	13	T	15	P	R	1.1	NA
753	23/12/2014	A	Nicky	13	T	16	NP	R	0.7	NA
754	23/12/2014	A	Nicky	13	T	17	N	R	3.6	NA
755	23/12/2014	A	Nicky	13	T	18	M	R	0.6	NA
756	23/12/2014	A	Nicky	13	T	19	N	R	0.7	NA
757	23/12/2014	A	Nicky	13	T	20	P	R	0.8	NA
758	23/12/2014	A	Nicky	13	T	21	M	R	0.9	NA
759	23/12/2014	A	Nicky	13	T	22	P	R	0.5	NA
760	23/12/2014	A	Nicky	13	T	23	NN	R	0.9	NA
761	23/12/2014	A	Nicky	13	T	24	N	R	25.3	NA
762	23/12/2014	A	Nicky	13	T	25	NP	R	0.4	NA
842	23/12/2014	P	Bobby	14	C	1	P	R	1.9	NA
843	23/12/2014	P	Bobby	14	C	2	P	R	0.9	NA
844	23/12/2014	P	Bobby	14	C	3	P	L	4.4	NA
845	23/12/2014	P	Bobby	14	C	4	P	L	3.7	NA
846	23/12/2014	P	Bobby	14	C	5	P	L	14.6	NA
847	23/12/2014	P	Bobby	14	C	6	P	R	1.1	NA
848	23/12/2014	P	Bobby	14	C	7	P	R	5.2	NA
849	23/12/2014	P	Bobby	14	C	8	P	R	3.7	NA
850	23/12/2014	P	Bobby	14	C	9	P	L	1.4	NA
851	23/12/2014	P	Bobby	14	C	10	P	L	2.3	NA
852	23/12/2014	P	Bobby	14	C	11	P	L	5.9	NA
853	23/12/2014	P	Bobby	14	C	12	P	R	11.7	NA
854	23/12/2014	P	Bobby	14	C	13	P	L	1.7	NA
855	23/12/2014	P	Bobby	14	C	14	P	L	1.1	NA
856	23/12/2014	P	Bobby	14	C	15	P	R	1.4	NA
857	23/12/2014	P	Bobby	14	C	16	P	R	12.6	NA
858	23/12/2014	P	Bobby	14	C	17	P	L	15.1	NA
859	23/12/2014	P	Bobby	14	C	18	P	R	1.3	NA
860	23/12/2014	P	Bobby	14	C	19	P	L	6.4	NA
861	23/12/2014	P	Bobby	14	C	20	P	L	0.9	NA
862	23/12/2014	P	Bobby	14	C	21	P	R	1.7	NA
863	23/12/2014	P	Bobby	14	C	22	P	R	1.5	NA
864	23/12/2014	P	Bobby	14	C	23	P	R	1.9	NA
865	23/12/2014	P	Bobby	14	C	24	P	L	13.3	NA
866	23/12/2014	P	Bobby	15	T	1	P	R	2.2	NA
867	23/12/2014	P	Bobby	15	T	2	N	R	2.1	NA
868	23/12/2014	P	Bobby	15	T	3	NN	R	1.2	NA
869	23/12/2014	P	Bobby	15	T	4	P	R	0.8	NA
870	23/12/2014	P	Bobby	15	T	5	N	R	1.3	NA
871	23/12/2014	P	Bobby	15	T	6	P	R	1.3	NA
872	23/12/2014	P	Bobby	15	T	7	M	R	3	NA
873	23/12/2014	P	Bobby	15	T	8	N	R	2.4	NA
874	23/12/2014	P	Bobby	15	T	9	NP	R	4.3	NA
875	23/12/2014	P	Bobby	15	T	10	P	R	2	NA
876	23/12/2014	P	Bobby	15	T	11	M	R	5.8	NA
877	23/12/2014	P	Bobby	15	T	12	N	R	6.4	NA
878	23/12/2014	P	Bobby	15	T	13	N	R	2.9	NA
879	23/12/2014	P	Bobby	15	T	14	P	R	1.2	NA
880	23/12/2014	P	Bobby	15	T	15	NN	R	1.9	NA
881	23/12/2014	P	Bobby	15	T	16	N	R	3.1	NA
882	23/12/2014	P	Bobby	15	T	17	P	R	5.8	NA
883	23/12/2014	P	Bobby	15	T	18	N	R	1.6	NA
884	23/12/2014	P	Bobby	15	T	19	NP	R	1.4	NA
885	23/12/2014	P	Bobby	15	T	20	P	R	2.6	NA
886	23/12/2014	P	Bobby	15	T	21	NN	R	2.3	NA
887	23/12/2014	P	Bobby	15	T	22	P	R	2.7	NA
888	23/12/2014	P	Bobby	15	T	23	NP	R	1.4	NA
889	23/12/2014	P	Bobby	15	T	24	N	R	1.4	NA
890	23/12/2014	P	Bobby	15	T	25	M	R	1.4	NA
891	24/12/2014	A	Nicky	14	C	1	P	L	1.2	NA
892	24/12/2014	A	Nicky	14	C	2	P	L	2.1	NA
893	24/12/2014	A	Nicky	14	C	3	P	R	1	NA
894	24/12/2014	A	Nicky	14	C	4	P	R	1.1	NA
895	24/12/2014	A	Nicky	14	C	5	P	R	0.8	NA
896	24/12/2014	A	Nicky	14	C	6	P	L	2.8	NA
897	24/12/2014	A	Nicky	14	C	7	P	L	0.7	NA
898	24/12/2014	A	Nicky	14	C	8	P	R	2.2	NA
899	24/12/2014	A	Nicky	14	C	9	P	R	1.3	NA
900	24/12/2014	A	Nicky	14	C	10	P	L	4.1	NA
901	24/12/2014	A	Nicky	14	C	11	P	L	0.9	NA
902	24/12/2014	A	Nicky	14	C	12	P	R	1	NA
903	24/12/2014	A	Nicky	14	C	13	P	R	0.8	NA
904	24/12/2014	A	Nicky	14	C	14	P	L	0.7	NA
905	24/12/2014	A	Nicky	14	C	15	P	R	1.2	NA
906	24/12/2014	A	Nicky	14	C	16	P	R	1.2	NA
907	24/12/2014	A	Nicky	14	C	17	P	L	1	NA
908	24/12/2014	A	Nicky	14	C	18	P	L	0.8	NA
909	24/12/2014	A	Nicky	14	C	19	P	L	1	NA
910	24/12/2014	A	Nicky	14	C	20	P	L	1	NA
911	24/12/2014	A	Nicky	14	C	21	P	L	1.1	NA
912	24/12/2014	A	Nicky	14	C	22	P	R	2.5	NA
913	24/12/2014	A	Nicky	14	C	23	P	R	2.1	NA
914	24/12/2014	A	Nicky	14	C	24	P	R	1.3	NA
915	24/12/2014	A	Nicky	15	T	1	P	R	1.1	NA
916	24/12/2014	A	Nicky	15	T	2	N	R	1.4	NA
917	24/12/2014	A	Nicky	15	T	3	NN	R	1.4	NA
918	24/12/2014	A	Nicky	15	T	4	P	R	0.8	NA
919	24/12/2014	A	Nicky	15	T	5	N	R	0.8	NA
920	24/12/2014	A	Nicky	15	T	6	P	R	0.7	NA
921	24/12/2014	A	Nicky	15	T	7	M	R	0.8	NA
922	24/12/2014	A	Nicky	15	T	8	N	R	1	NA
923	24/12/2014	A	Nicky	15	T	9	NP	R	0.9	NA
924	24/12/2014	A	Nicky	15	T	10	P	R	0.4	NA
925	24/12/2014	A	Nicky	15	T	11	M	R	0.8	NA
926	24/12/2014	A	Nicky	15	T	12	N	R	0.7	NA
927	24/12/2014	A	Nicky	15	T	13	N	R	1.1	NA
928	24/12/2014	A	Nicky	15	T	14	P	R	1.3	NA
929	24/12/2014	A	Nicky	15	T	15	NN	R	1.3	NA
930	24/12/2014	A	Nicky	15	T	16	N	R	1.3	NA
931	24/12/2014	A	Nicky	15	T	17	P	R	2.9	NA
932	24/12/2014	A	Nicky	15	T	18	N	R	1.1	NA
933	24/12/2014	A	Nicky	15	T	19	NP	R	1.4	NA
934	24/12/2014	A	Nicky	15	T	20	P	R	1.1	NA
935	24/12/2014	A	Nicky	15	T	21	NN	R	1.6	NA
936	24/12/2014	A	Nicky	15	T	22	P	R	0.6	NA
937	24/12/2014	A	Nicky	15	T	23	NP	R	2.8	NA
938	24/12/2014	A	Nicky	15	T	24	N	R	1.7	NA
939	24/12/2014	A	Nicky	15	T	25	M	R	0.6	NA
940	26/12/2014	A	Nicky	16	C	1	N	R	2.3	NA
941	26/12/2014	A	Nicky	16	C	2	P	R	2.6	NA
942	26/12/2014	A	Nicky	16	C	3	N	L	23.3	NA
943	26/12/2014	A	Nicky	16	C	4	P	L	4.1	NA
944	26/12/2014	A	Nicky	16	C	5	P	R	1	NA
945	26/12/2014	A	Nicky	16	C	6	P	L	1	NA
946	26/12/2014	A	Nicky	16	C	7	P	L	0.7	NA
947	26/12/2014	A	Nicky	16	C	8	P	L	0.7	NA
948	26/12/2014	A	Nicky	16	C	9	P	R	1.3	NA
949	26/12/2014	A	Nicky	16	C	10	P	R	1.8	NA
950	26/12/2014	A	Nicky	16	C	11	P	R	0.7	NA
951	26/12/2014	A	Nicky	16	C	12	P	L	0.8	NA
952	26/12/2014	A	Nicky	16	C	13	P	L	0.8	NA
953	26/12/2014	A	Nicky	16	C	14	P	R	0.8	NA
954	26/12/2014	A	Nicky	16	C	15	P	L	1.3	NA
955	26/12/2014	A	Nicky	16	C	16	P	L	1.4	NA
956	26/12/2014	A	Nicky	16	C	17	P	R	0.8	NA
957	26/12/2014	A	Nicky	16	C	18	P	R	1	NA
958	26/12/2014	A	Nicky	16	C	19	P	R	1.1	NA
959	26/12/2014	A	Nicky	16	C	20	P	R	0.8	NA
960	26/12/2014	A	Nicky	16	C	21	P	R	1.4	NA
961	26/12/2014	A	Nicky	16	C	22	P	L	0.8	NA
962	26/12/2014	A	Nicky	16	C	23	P	L	1.1	NA
963	26/12/2014	A	Nicky	16	C	24	P	L	16.6	NA
964	26/12/2014	A	Nicky	17	T	1	N	R	1.2	NA
965	26/12/2014	A	Nicky	17	T	2	P	R	0.6	NA
966	26/12/2014	A	Nicky	17	T	3	NP	R	0.8	NA
967	26/12/2014	A	Nicky	17	T	4	N	R	1.8	NA
968	26/12/2014	A	Nicky	17	T	5	P	R	0.6	NA
969	26/12/2014	A	Nicky	17	T	6	M	R	0.8	NA
970	26/12/2014	A	Nicky	17	T	7	NN	R	1	NA
971	26/12/2014	A	Nicky	17	T	8	P	R	0.8	NA
972	26/12/2014	A	Nicky	17	T	9	N	R	1.2	NA
973	26/12/2014	A	Nicky	17	T	10	NP	R	0.7	NA
974	26/12/2014	A	Nicky	17	T	11	P	R	0.6	NA
975	26/12/2014	A	Nicky	17	T	12	NN	R	0.7	NA
976	26/12/2014	A	Nicky	17	T	13	N	R	1.7	NA
977	26/12/2014	A	Nicky	17	T	14	P	R	0.8	NA
978	26/12/2014	A	Nicky	17	T	15	NP	R	0.7	NA
979	26/12/2014	A	Nicky	17	T	16	N	R	1.3	NA
980	26/12/2014	A	Nicky	17	T	17	P	R	0.7	NA
981	26/12/2014	A	Nicky	17	T	18	M	R	0.6	NA
982	26/12/2014	A	Nicky	17	T	19	N	R	1.7	NA
983	26/12/2014	A	Nicky	17	T	20	P	R	0.7	NA
984	26/12/2014	A	Nicky	17	T	21	NN	R	1	NA
985	26/12/2014	A	Nicky	17	T	22	P	R	0.7	NA
986	26/12/2014	A	Nicky	17	T	23	N	R	1.4	NA
987	26/12/2014	A	Nicky	17	T	24	M	R	0.9	NA
988	26/12/2014	A	Nicky	17	T	25	N	R	1.1	NA
1037	26/12/2014	P	Bobby	16	C	1	P	R	1.2	NA
1038	26/12/2014	P	Bobby	16	C	2	P	R	5.8	NA
1039	26/12/2014	P	Bobby	16	C	3	P	L	4.3	NA
1040	26/12/2014	P	Bobby	16	C	4	N	L	6.3	NA
1041	26/12/2014	P	Bobby	16	C	5	P	R	1.2	NA
1042	26/12/2014	P	Bobby	16	C	6	P	L	2.3	NA
1043	26/12/2014	P	Bobby	16	C	7	P	R	4	NA
1044	26/12/2014	P	Bobby	16	C	8	P	R	2.5	NA
1045	26/12/2014	P	Bobby	16	C	9	P	R	8.7	NA
1046	26/12/2014	P	Bobby	16	C	10	P	L	1.3	NA
1047	26/12/2014	P	Bobby	16	C	11	P	L	2.2	NA
1048	26/12/2014	P	Bobby	16	C	12	P	L	0.9	NA
1049	26/12/2014	P	Bobby	16	C	13	P	L	3.2	NA
1050	26/12/2014	P	Bobby	16	C	14	P	R	4.9	NA
1051	26/12/2014	P	Bobby	16	C	15	P	L	3.4	NA
1052	26/12/2014	P	Bobby	16	C	16	P	R	14.2	NA
1053	26/12/2014	P	Bobby	16	C	17	P	L	1.7	NA
1054	26/12/2014	P	Bobby	16	C	18	P	R	1.2	NA
1055	26/12/2014	P	Bobby	16	C	19	P	R	1.2	NA
1056	26/12/2014	P	Bobby	16	C	20	P	L	4.3	NA
1057	26/12/2014	P	Bobby	16	C	21	P	L	2	NA
1058	26/12/2014	P	Bobby	16	C	22	P	L	1	NA
1059	26/12/2014	P	Bobby	16	C	23	P	R	1.2	NA
1060	26/12/2014	P	Bobby	16	C	24	P	R	2.1	NA
1061	26/12/2014	P	Bobby	17	T	1	N	R	1.2	NA
1062	26/12/2014	P	Bobby	17	T	2	P	R	1.1	NA
1063	26/12/2014	P	Bobby	17	T	3	NP	R	0.8	NA
1064	26/12/2014	P	Bobby	17	T	4	N	R	1	NA
1065	26/12/2014	P	Bobby	17	T	5	P	R	1.5	NA
1066	26/12/2014	P	Bobby	17	T	6	M	R	0.9	NA
1067	26/12/2014	P	Bobby	17	T	7	NN	R	1.1	NA
1068	26/12/2014	P	Bobby	17	T	8	P	R	1.1	NA
1069	26/12/2014	P	Bobby	17	T	9	N	R	1.4	NA
1070	26/12/2014	P	Bobby	17	T	10	NP	R	1.5	NA
1071	26/12/2014	P	Bobby	17	T	11	P	R	0.7	NA
1072	26/12/2014	P	Bobby	17	T	12	NN	R	1.7	NA
1073	26/12/2014	P	Bobby	17	T	13	N	R	1.6	NA
1074	26/12/2014	P	Bobby	17	T	14	P	R	0.6	NA
1075	26/12/2014	P	Bobby	17	T	15	NP	R	1.2	NA
1076	26/12/2014	P	Bobby	17	T	16	N	R	3.5	NA
1077	26/12/2014	P	Bobby	17	T	17	P	R	1.1	NA
1078	26/12/2014	P	Bobby	17	T	18	M	R	1	NA
1079	26/12/2014	P	Bobby	17	T	19	N	R	2.5	NA
1080	26/12/2014	P	Bobby	17	T	20	P	R	0.8	NA
1081	26/12/2014	P	Bobby	17	T	21	NN	R	1.1	NA
1082	26/12/2014	P	Bobby	17	T	22	P	R	1.9	NA
1083	26/12/2014	P	Bobby	17	T	23	N	R	1.8	NA
1084	26/12/2014	P	Bobby	17	T	24	M	R	1.6	NA
1085	26/12/2014	P	Bobby	17	T	25	N	R	1.3	NA
1140	27/12/2014	A	ET	1	BT	1	P	L	6.7	NA
1141	27/12/2014	A	ET	1	BT	2	P	R	4	NA
1142	27/12/2014	A	ET	1	BT	3	P	R	1.2	NA
1143	27/12/2014	A	ET	1	BT	4	P	L	1.8	NA
1144	27/12/2014	A	ET	1	BT	5	P	L	1.1	NA
1145	27/12/2014	A	ET	1	BT	6	P	R	2.8	NA
1146	27/12/2014	A	ET	1	BT	7	N	R	4	NA
1147	27/12/2014	A	ET	1	BT	8	N	R	4.2	NA
1148	27/12/2014	A	ET	1	BT	9	N	L	1.4	NA
1149	27/12/2014	A	ET	1	BT	10	N	L	61	NA
1150	27/12/2014	A	ET	1	BT	11	N	L	61	NA
1151	27/12/2014	A	ET	1	BT	12	N	R	61	NA
1152	27/12/2014	A	ET	1	BT	13	P	L	61	NA
1153	27/12/2014	A	ET	1	BT	14	P	L	2.5	NA
1154	27/12/2014	A	ET	1	BT	15	P	L	1.2	NA
1155	27/12/2014	A	ET	1	BT	16	P	R	0.9	NA
1156	27/12/2014	A	ET	1	BT	17	P	R	1.4	NA
1157	27/12/2014	A	ET	1	BT	18	P	R	0.8	NA
1158	27/12/2014	A	ET	1	BT	19	N	R	1.9	NA
1159	27/12/2014	A	ET	1	BT	20	N	L	6.5	NA
1160	27/12/2014	A	ET	1	BT	21	N	L	61	NA
1161	27/12/2014	A	ET	1	BT	22	N	L	61	NA
1162	27/12/2014	A	ET	1	BT	23	N	R	61	NA
1163	27/12/2014	A	ET	1	BT	24	N	R	61	NA
1164	27/12/2014	A	ET	2	C	1	P	R	1.9	NA
1165	27/12/2014	A	ET	2	C	2	N	L	2	NA
1166	27/12/2014	A	ET	2	C	3	P	R	9.9	NA
1167	27/12/2014	A	ET	2	C	4	P	R	2	NA
1168	27/12/2014	A	ET	2	C	5	P	L	3.8	NA
1169	27/12/2014	A	ET	2	C	6	N	L	15.8	NA
1170	27/12/2014	A	ET	2	C	7	N	L	11.2	NA
1171	27/12/2014	A	ET	2	C	8	P	R	27.1	NA
1172	27/12/2014	A	ET	2	C	9	N	L	3.1	NA
1173	27/12/2014	A	ET	2	C	10	P	R	1.8	NA
1174	27/12/2014	A	ET	2	C	11	P	R	2.6	NA
1245	28/12/2014	P	ET	3	BT	1	N	R	2.4	NA
1246	28/12/2014	P	ET	3	BT	2	N	L	2.7	NA
1247	28/12/2014	P	ET	3	BT	3	N	R	3.7	NA
1248	28/12/2014	P	ET	3	BT	4	N	L	5.9	NA
1249	28/12/2014	P	ET	3	BT	5	N	R	61	NA
1250	28/12/2014	P	ET	3	BT	6	N	L	61	NA
1251	28/12/2014	P	ET	3	BT	7	P	R	1.7	NA
1252	28/12/2014	P	ET	3	BT	8	P	R	2.5	NA
1253	28/12/2014	P	ET	3	BT	9	P	R	2.6	NA
1254	28/12/2014	P	ET	3	BT	10	P	L	4.2	NA
1255	28/12/2014	P	ET	3	BT	11	P	L	2.4	NA
1256	28/12/2014	P	ET	3	BT	12	P	L	1.6	NA
1257	28/12/2014	P	ET	3	BT	13	N	L	1.7	NA
1258	28/12/2014	P	ET	3	BT	14	N	L	61	NA
1259	28/12/2014	P	ET	3	BT	15	N	R	61	NA
1260	28/12/2014	P	ET	3	BT	16	N	L	61	NA
1261	28/12/2014	P	ET	3	BT	17	N	R	61	NA
1262	28/12/2014	P	ET	3	BT	18	N	R	61	NA
1263	28/12/2014	P	ET	3	BT	19	P	L	2	NA
1264	28/12/2014	P	ET	3	BT	20	P	L	3.5	NA
1265	28/12/2014	P	ET	3	BT	21	P	R	1.2	NA
1266	28/12/2014	P	ET	3	BT	22	P	L	4.3	NA
1267	28/12/2014	P	ET	3	BT	23	P	R	2	NA
1268	28/12/2014	P	ET	3	BT	24	P	R	4.1	NA
1269	28/12/2014	P	ET	4	BT	1	P	L	1.4	NA
1270	28/12/2014	P	ET	4	BT	2	P	R	3	NA
1271	28/12/2014	P	ET	4	BT	3	P	R	8	NA
1272	28/12/2014	P	ET	4	BT	4	P	L	7.2	NA
1273	28/12/2014	P	ET	4	BT	5	P	R	7.8	NA
1274	28/12/2014	P	ET	4	BT	6	P	L	1.7	NA
1275	28/12/2014	P	ET	4	BT	7	N	L	1.2	NA
1276	28/12/2014	P	ET	4	BT	8	N	R	4.2	NA
1277	28/12/2014	P	ET	4	BT	9	N	R	56.6	NA
1278	28/12/2014	P	ET	4	BT	10	N	L	1.3	NA
1279	28/12/2014	P	ET	4	BT	11	N	L	56.5	NA
1280	28/12/2014	P	ET	4	BT	12	N	R	61	NA
1281	28/12/2014	P	ET	4	BT	13	P	R	1.4	NA
1282	28/12/2014	P	ET	4	BT	14	P	R	3.8	NA
1283	28/12/2014	P	ET	4	BT	15	P	L	4	NA
1284	28/12/2014	P	ET	4	BT	16	P	L	12.3	NA
1285	28/12/2014	P	ET	4	BT	17	P	R	1.8	NA
1286	28/12/2014	P	ET	4	BT	18	P	L	0.9	NA
1287	28/12/2014	P	ET	4	BT	19	N	R	1.6	NA
1288	28/12/2014	P	ET	4	BT	20	N	R	5.3	NA
1289	28/12/2014	P	ET	4	BT	21	N	L	61	NA
1290	28/12/2014	P	ET	4	BT	22	N	R	8.8	NA
1291	28/12/2014	P	ET	4	BT	23	N	L	61	NA
1292	28/12/2014	P	ET	4	BT	24	N	L	61	NA
1478	30/12/2014	A	ET	5	H	1	P	L	1.7	NA
1479	30/12/2014	A	ET	5	H	2	P	L	2.5	NA
1480	30/12/2014	A	ET	5	H	3	P	R	1.8	NA
1481	30/12/2014	A	ET	5	H	4	N	R	3.6	NA
1482	30/12/2014	A	ET	5	H	5	N	R	61	NA
1483	30/12/2014	A	ET	5	H	6	N	L	61	NA
1484	30/12/2014	A	ET	5	H	7	P	R	1.8	NA
1485	30/12/2014	A	ET	5	H	8	P	R	1.6	NA
1486	30/12/2014	A	ET	5	H	9	P	R	1.5	NA
1487	30/12/2014	A	ET	5	H	10	N	L	1.9	NA
1488	30/12/2014	A	ET	5	H	11	N	L	4.9	NA
1489	30/12/2014	A	ET	5	H	12	N	L	61	NA
1490	30/12/2014	A	ET	5	H	13	P	L	61	NA
1491	30/12/2014	A	ET	5	H	14	P	R	4.7	NA
1492	30/12/2014	A	ET	5	H	15	P	R	61	NA
1493	30/12/2014	A	ET	5	H	16	N	R	9.3	NA
1494	30/12/2014	A	ET	5	H	17	N	L	5.7	NA
1495	30/12/2014	A	ET	5	H	18	N	L	61	NA
1496	30/12/2014	A	ET	5	H	19	P	R	6.1	NA
1497	30/12/2014	A	ET	5	H	20	P	R	14.8	NA
1498	30/12/2014	A	ET	5	H	21	P	L	1.6	NA
1499	30/12/2014	A	ET	5	H	22	N	L	5	NA
1500	30/12/2014	A	ET	5	H	23	N	R	61	NA
1501	30/12/2014	A	ET	5	H	24	N	L	61	NA
1502	30/12/2014	A	ET	6	C	1	P	L	2.9	NA
1503	30/12/2014	A	ET	6	C	2	P	R	2.2	NA
1504	30/12/2014	A	ET	6	C	3	N	L	21.9	NA
1505	30/12/2014	A	ET	6	C	4	P	R	7.6	NA
1506	30/12/2014	A	ET	6	C	5	P	R	32.1	NA
1507	30/12/2014	A	ET	6	C	6	N	L	8.9	NA
1508	30/12/2014	A	ET	6	C	7	P	L	19	NA
1509	30/12/2014	A	ET	6	C	8	P	L	6.1	NA
1510	30/12/2014	A	ET	6	C	9	P	R	7.3	NA
1511	30/12/2014	A	ET	6	C	10	P	R	13.4	NA
1512	30/12/2014	A	ET	6	C	11	P	R	8.5	NA
1513	30/12/2014	A	ET	6	C	12	P	L	15.2	NA
1514	30/12/2014	A	ET	6	C	13	P	L	4.1	NA
1515	30/12/2014	A	ET	6	C	14	P	L	5.1	NA
1516	30/12/2014	A	ET	6	C	15	P	L	4.3	NA
1517	30/12/2014	A	ET	6	C	16	P	R	5.9	NA
1518	30/12/2014	A	ET	6	C	17	P	R	15	NA
1519	30/12/2014	A	ET	6	C	18	P	R	6.1	NA
1520	30/12/2014	A	ET	6	C	19	P	L	6.5	NA
1521	30/12/2014	A	ET	6	C	20	P	R	11.6	NA
1522	30/12/2014	A	ET	6	C	21	P	L	35.4	NA
1523	30/12/2014	A	ET	6	C	22	P	R	31.7	NA
1524	30/12/2014	A	ET	6	C	23	P	R	8.1	NA
1525	30/12/2014	A	ET	6	C	24	P	L	4.3	NA
1598	31/12/2014	A	ET	7	C	1	P	R	4.7	NA
1599	31/12/2014	A	ET	7	C	2	P	R	2	NA
1600	31/12/2014	A	ET	7	C	3	N	L	3.8	NA
1601	31/12/2014	A	ET	7	C	4	P	R	3.6	NA
1602	31/12/2014	A	ET	7	C	5	P	L	1.7	NA
1603	31/12/2014	A	ET	7	C	6	P	L	2.4	NA
1604	31/12/2014	A	ET	7	C	7	P	L	4.5	NA
1605	31/12/2014	A	ET	7	C	8	P	L	2	NA
1606	31/12/2014	A	ET	7	C	9	P	R	4	NA
1607	31/12/2014	A	ET	7	C	10	P	R	1.4	NA
1608	31/12/2014	A	ET	7	C	11	P	L	6.3	NA
1609	31/12/2014	A	ET	7	C	12	P	R	8.7	NA
1610	31/12/2014	A	ET	7	C	13	P	L	5.8	NA
1611	31/12/2014	A	ET	7	C	14	P	L	8.5	NA
1612	31/12/2014	A	ET	7	C	15	P	R	9.5	NA
1613	31/12/2014	A	ET	7	C	16	P	R	15.2	NA
1614	31/12/2014	A	ET	7	C	17	P	R	1.7	NA
1615	31/12/2014	A	ET	7	C	18	P	L	4.1	NA
1616	31/12/2014	A	ET	7	C	19	P	L	2.6	NA
1617	31/12/2014	A	ET	7	C	20	P	R	10.8	NA
1618	31/12/2014	A	ET	7	C	21	P	L	39.4	NA
1619	31/12/2014	A	ET	7	C	22	P	R	6.2	NA
1620	31/12/2014	A	ET	7	C	23	P	L	17.3	NA
1621	31/12/2014	A	ET	7	C	24	P	R	2.2	NA
1622	31/12/2014	A	ET	8	T	1	P	R	2	NA
1623	31/12/2014	A	ET	8	T	2	N	R	20	NA
1624	31/12/2014	A	ET	8	T	3	P	R	13.9	NA
1625	31/12/2014	A	ET	8	T	4	M	R	20.5	NA
1626	31/12/2014	A	ET	8	T	5	N	R	61	NA
1627	31/12/2014	A	ET	8	T	6	P	R	61	NA
1628	31/12/2014	A	ET	8	T	7	NN	R	61	NA
1629	31/12/2014	A	ET	8	T	8	N	R	61	NA
1630	31/12/2014	A	ET	8	T	9	NP	R	61	NA
1631	31/12/2014	A	ET	8	T	10	P	R	61	NA
1632	31/12/2014	A	ET	8	T	11	NN	R	61	NA
1633	31/12/2014	A	ET	8	T	12	N	R	61	NA
1634	31/12/2014	A	ET	8	T	13	P	R	11.8	NA
1635	31/12/2014	A	ET	8	T	14	N	R	2.5	NA
1636	31/12/2014	A	ET	8	T	15	P	R	19	NA
1637	31/12/2014	A	ET	8	T	16	NP	R	16.2	NA
1638	31/12/2014	A	ET	8	T	17	N	R	61	NA
1639	31/12/2014	A	ET	8	T	18	M	R	18.1	NA
1640	31/12/2014	A	ET	8	T	19	N	R	61	NA
1641	31/12/2014	A	ET	8	T	20	P	R	61	NA
1642	31/12/2014	A	ET	8	T	21	M	R	61	NA
1643	31/12/2014	A	ET	8	T	22	P	R	16	NA
1644	31/12/2014	A	ET	8	T	23	NN	R	23.9	NA
1645	31/12/2014	A	ET	8	T	24	N	R	61	NA
1646	31/12/2014	A	ET	8	T	25	NP	R	61	NA
1647	31/12/2014	P	ET	9	C	1	P	L	1.5	NA
1648	31/12/2014	P	ET	9	C	2	P	L	1.4	NA
1649	31/12/2014	P	ET	9	C	3	P	L	3.5	NA
1650	31/12/2014	P	ET	9	C	4	P	R	1.5	NA
1651	31/12/2014	P	ET	9	C	5	P	R	1.6	NA
1652	31/12/2014	P	ET	9	C	6	P	R	4.2	NA
1653	31/12/2014	P	ET	9	C	7	P	L	1.4	NA
1654	31/12/2014	P	ET	9	C	8	P	R	1.4	NA
1655	31/12/2014	P	ET	9	C	9	P	L	3.8	NA
1656	31/12/2014	P	ET	9	C	10	P	R	4.5	NA
1657	31/12/2014	P	ET	9	C	11	P	R	1.7	NA
1658	31/12/2014	P	ET	9	C	12	P	L	5.2	NA
1659	31/12/2014	P	ET	9	C	13	P	R	1.9	NA
1660	31/12/2014	P	ET	9	C	14	P	R	1.4	NA
1661	31/12/2014	P	ET	9	C	15	P	L	2.9	NA
1662	31/12/2014	P	ET	9	C	16	P	R	10.7	NA
1663	31/12/2014	P	ET	9	C	17	P	L	1.4	NA
1664	31/12/2014	P	ET	9	C	18	P	L	2	NA
1665	31/12/2014	P	ET	9	C	19	P	L	5.1	NA
1666	31/12/2014	P	ET	9	C	20	P	R	1.4	NA
1667	31/12/2014	P	ET	9	C	21	P	R	1.4	NA
1668	31/12/2014	P	ET	9	C	22	P	L	1.8	NA
1669	31/12/2014	P	ET	9	C	23	P	L	4.4	NA
1670	31/12/2014	P	ET	9	C	24	P	R	6.9	NA
1671	31/12/2014	P	ET	10	T	1	P	R	1.5	NA
1672	31/12/2014	P	ET	10	T	2	N	R	1.5	NA
1673	31/12/2014	P	ET	10	T	3	NN	R	1.4	NA
1674	31/12/2014	P	ET	10	T	4	P	R	4.9	NA
1675	31/12/2014	P	ET	10	T	5	N	R	7.8	NA
1676	31/12/2014	P	ET	10	T	6	P	R	1.8	NA
1677	31/12/2014	P	ET	10	T	7	M	R	1.5	NA
1678	31/12/2014	P	ET	10	T	8	N	R	18.4	NA
1679	31/12/2014	P	ET	10	T	9	NP	R	1.5	NA
1680	31/12/2014	P	ET	10	T	10	P	R	61	NA
1681	31/12/2014	P	ET	10	T	11	M	R	5.8	NA
1682	31/12/2014	P	ET	10	T	12	N	R	61	NA
1683	31/12/2014	P	ET	10	T	13	N	R	61	NA
1684	31/12/2014	P	ET	10	T	14	P	R	1.7	NA
1685	31/12/2014	P	ET	10	T	15	NN	R	1.5	NA
1686	31/12/2014	P	ET	10	T	16	N	R	2	NA
1687	31/12/2014	P	ET	10	T	17	P	R	1.5	NA
1688	31/12/2014	P	ET	10	T	18	N	R	2.1	NA
1689	31/12/2014	P	ET	10	T	19	NP	R	1.1	NA
1690	31/12/2014	P	ET	10	T	20	P	R	1.2	NA
1691	31/12/2014	P	ET	10	T	21	NN	R	1.7	NA
1692	31/12/2014	P	ET	10	T	22	P	R	5.8	NA
1693	31/12/2014	P	ET	10	T	23	NP	R	2	NA
1694	31/12/2014	P	ET	10	T	24	N	R	2.6	NA
1695	31/12/2014	P	ET	10	T	25	M	R	1.4	NA
1791	01/01/2015	P	ET	11	C	1	P	L	1.8	NA
1792	01/01/2015	P	ET	11	C	2	P	L	18.5	NA
1793	01/01/2015	P	ET	11	C	3	P	R	1.3	NA
1794	01/01/2015	P	ET	11	C	4	P	L	12.4	NA
1795	01/01/2015	P	ET	11	C	5	P	R	2.9	NA
1796	01/01/2015	P	ET	11	C	6	P	R	4.4	NA
1797	01/01/2015	P	ET	11	C	7	P	R	4.8	NA
1798	01/01/2015	P	ET	11	C	8	P	L	1.1	NA
1799	01/01/2015	P	ET	11	C	9	P	R	11	NA
1800	01/01/2015	P	ET	11	C	10	P	L	1.8	NA
1801	01/01/2015	P	ET	11	C	11	P	L	7.5	NA
1802	01/01/2015	P	ET	11	C	12	P	R	2.9	NA
1803	01/01/2015	P	ET	11	C	13	P	R	1.6	NA
1804	01/01/2015	P	ET	11	C	14	P	R	1.1	NA
1805	01/01/2015	P	ET	11	C	15	P	L	0.9	NA
1806	01/01/2015	P	ET	11	C	16	P	R	1	NA
1807	01/01/2015	P	ET	11	C	17	P	L	2.5	NA
1808	01/01/2015	P	ET	11	C	18	P	L	1.8	NA
1809	01/01/2015	P	ET	11	C	19	P	L	0.9	NA
1810	01/01/2015	P	ET	11	C	20	P	L	0.9	NA
1811	01/01/2015	P	ET	11	C	21	P	R	5.7	NA
1812	01/01/2015	P	ET	11	C	22	P	R	1.7	NA
1813	01/01/2015	P	ET	11	C	23	P	R	3.3	NA
1814	01/01/2015	P	ET	11	C	24	P	L	2.4	NA
1815	01/01/2015	P	ET	12	T	1	N	R	1	NA
1816	01/01/2015	P	ET	12	T	2	P	R	0.8	NA
1817	01/01/2015	P	ET	12	T	3	NP	R	1	NA
1818	01/01/2015	P	ET	12	T	4	N	R	2.3	NA
1819	01/01/2015	P	ET	12	T	5	P	R	1.4	NA
1820	01/01/2015	P	ET	12	T	6	M	R	1.2	NA
1821	01/01/2015	P	ET	12	T	7	NN	R	1.4	NA
1822	01/01/2015	P	ET	12	T	8	P	R	1.7	NA
1823	01/01/2015	P	ET	12	T	9	N	R	1.3	NA
1824	01/01/2015	P	ET	12	T	10	NP	R	1.2	NA
1825	01/01/2015	P	ET	12	T	11	P	R	1	NA
1826	01/01/2015	P	ET	12	T	12	NN	R	1.4	NA
1827	01/01/2015	P	ET	12	T	13	N	R	2.3	NA
1828	01/01/2015	P	ET	12	T	14	P	R	1.1	NA
1829	01/01/2015	P	ET	12	T	15	NP	R	0.8	NA
1830	01/01/2015	P	ET	12	T	16	N	R	3.5	NA
1831	01/01/2015	P	ET	12	T	17	P	R	1.1	NA
1832	01/01/2015	P	ET	12	T	18	M	R	1.2	NA
1833	01/01/2015	P	ET	12	T	19	N	R	3.9	NA
1834	01/01/2015	P	ET	12	T	20	P	R	1.2	NA
1835	01/01/2015	P	ET	12	T	21	NN	R	1.6	NA
1836	01/01/2015	P	ET	12	T	22	P	R	1.1	NA
1837	01/01/2015	P	ET	12	T	23	N	R	1.4	NA
1838	01/01/2015	P	ET	12	T	24	M	R	1	NA
1839	01/01/2015	P	ET	12	T	25	N	R	1.5	NA
1879	02/01/2015	P	Nicky	18	C	1	P	R	0.9	NA
1880	02/01/2015	P	Nicky	18	C	2	P	R	0.9	NA
1881	02/01/2015	P	Nicky	18	C	3	P	L	0.9	NA
1882	02/01/2015	P	Nicky	18	C	4	P	L	17.4	NA
1883	02/01/2015	P	Nicky	18	C	5	P	R	0.8	NA
1884	02/01/2015	P	Nicky	18	C	6	P	L	8.1	NA
1885	02/01/2015	P	Nicky	18	C	7	P	R	0.4	NA
1886	02/01/2015	P	Nicky	18	C	8	P	L	0.4	NA
1887	02/01/2015	P	Nicky	18	C	9	P	L	0.8	NA
1888	02/01/2015	P	Nicky	18	C	10	P	R	6.5	NA
1889	02/01/2015	P	Nicky	18	C	11	P	R	1	NA
1890	02/01/2015	P	Nicky	18	C	12	P	L	1.3	NA
1891	02/01/2015	P	Nicky	18	C	13	P	R	0.5	NA
1892	02/01/2015	P	Nicky	18	C	14	P	R	0.6	NA
1893	02/01/2015	P	Nicky	18	C	15	P	R	0.5	NA
1894	02/01/2015	P	Nicky	18	C	16	P	L	0.8	NA
1895	02/01/2015	P	Nicky	18	C	17	P	L	0.4	NA
1896	02/01/2015	P	Nicky	18	C	18	P	L	1.3	NA
1897	02/01/2015	P	Nicky	18	C	19	P	R	0.5	NA
1898	02/01/2015	P	Nicky	18	C	20	P	L	2.8	NA
1899	02/01/2015	P	Nicky	18	C	21	P	R	0.7	NA
1900	02/01/2015	P	Nicky	18	C	22	P	L	1.3	NA
1901	02/01/2015	P	Nicky	18	C	23	P	R	11.8	NA
1902	02/01/2015	P	Nicky	18	C	24	P	L	13.9	NA
1903	02/01/2015	P	Nicky	19	T	1	N	R	0.9	NA
1904	02/01/2015	P	Nicky	19	T	2	P	R	0.5	NA
1905	02/01/2015	P	Nicky	19	T	3	M	R	0.8	NA
1906	02/01/2015	P	Nicky	19	T	4	P	R	0.8	NA
1907	02/01/2015	P	Nicky	19	T	5	N	R	21.9	NA
1908	02/01/2015	P	Nicky	19	T	6	NP	R	1.6	NA
1909	02/01/2015	P	Nicky	19	T	7	P	R	0.8	NA
1910	02/01/2015	P	Nicky	19	T	8	NN	R	0.8	NA
1911	02/01/2015	P	Nicky	19	T	9	N	R	1.2	NA
1912	02/01/2015	P	Nicky	19	T	10	P	R	0.7	NA
1913	02/01/2015	P	Nicky	19	T	11	NP	R	1	NA
1914	02/01/2015	P	Nicky	19	T	12	N	R	2.2	NA
1915	02/01/2015	P	Nicky	19	T	13	M	R	0.8	NA
1916	02/01/2015	P	Nicky	19	T	14	N	R	2.6	NA
1917	02/01/2015	P	Nicky	19	T	15	P	R	0.6	NA
1918	02/01/2015	P	Nicky	19	T	16	N	R	1.6	NA
1919	02/01/2015	P	Nicky	19	T	17	NP	R	0.7	NA
1920	02/01/2015	P	Nicky	19	T	18	N	R	61	NA
1921	02/01/2015	P	Nicky	19	T	19	P	R	0.7	NA
1922	02/01/2015	P	Nicky	19	T	20	NN	R	1.6	NA
1923	02/01/2015	P	Nicky	19	T	21	P	R	0.7	NA
1924	02/01/2015	P	Nicky	19	T	22	N	R	1.3	NA
1925	02/01/2015	P	Nicky	19	T	23	P	R	0.8	NA
1926	02/01/2015	P	Nicky	19	T	24	M	R	0.7	NA
1927	02/01/2015	P	Nicky	19	T	25	NN	R	0.9	NA
1928	02/01/2015	P	Bobby	18	C	1	N	L	3	NA
1929	02/01/2015	P	Bobby	18	C	2	P	L	1.9	NA
1930	02/01/2015	P	Bobby	18	C	3	P	R	1	NA
1931	02/01/2015	P	Bobby	18	C	4	P	R	0.8	NA
1932	02/01/2015	P	Bobby	18	C	5	P	L	0.8	NA
1933	02/01/2015	P	Bobby	18	C	6	P	R	0.8	NA
1934	02/01/2015	P	Bobby	18	C	7	P	R	0.9	NA
1935	02/01/2015	P	Bobby	18	C	8	P	R	1.3	NA
1936	02/01/2015	P	Bobby	18	C	9	P	L	1	NA
1937	02/01/2015	P	Bobby	18	C	10	P	L	1.3	NA
1938	02/01/2015	P	Bobby	18	C	11	P	L	0.9	NA
1939	02/01/2015	P	Bobby	18	C	12	P	R	2.5	NA
1940	02/01/2015	P	Bobby	18	C	13	P	R	0.6	NA
1941	02/01/2015	P	Bobby	18	C	14	P	L	0.8	NA
1942	02/01/2015	P	Bobby	18	C	15	P	L	0.6	NA
1943	02/01/2015	P	Bobby	18	C	16	P	R	1	NA
1944	02/01/2015	P	Bobby	18	C	17	P	R	1	NA
1945	02/01/2015	P	Bobby	18	C	18	P	L	0.6	NA
1946	02/01/2015	P	Bobby	18	C	19	P	L	1.3	NA
1947	02/01/2015	P	Bobby	18	C	20	P	R	0.8	NA
1948	02/01/2015	P	Bobby	18	C	21	N	L	1.4	NA
1949	02/01/2015	P	Bobby	18	C	22	P	R	0.8	NA
1950	02/01/2015	P	Bobby	18	C	23	P	L	1.8	NA
1951	02/01/2015	P	Bobby	18	C	24	P	R	0.8	NA
1952	02/01/2015	P	Bobby	19	T	1	N	R	0.9	NA
1953	02/01/2015	P	Bobby	19	T	2	P	R	1.3	NA
1954	02/01/2015	P	Bobby	19	T	3	M	R	1.6	NA
1955	02/01/2015	P	Bobby	19	T	4	P	R	1.1	NA
1956	02/01/2015	P	Bobby	19	T	5	N	R	1.3	NA
1957	02/01/2015	P	Bobby	19	T	6	NP	R	0.9	NA
1958	02/01/2015	P	Bobby	19	T	7	P	R	1.1	NA
1959	02/01/2015	P	Bobby	19	T	8	NN	R	0.7	NA
1960	02/01/2015	P	Bobby	19	T	9	N	R	1.8	NA
1961	02/01/2015	P	Bobby	19	T	10	P	R	1.3	NA
1962	02/01/2015	P	Bobby	19	T	11	NP	R	1	NA
1963	02/01/2015	P	Bobby	19	T	12	N	R	3	NA
1964	02/01/2015	P	Bobby	19	T	13	M	R	1.8	NA
1965	02/01/2015	P	Bobby	19	T	14	N	R	0.9	NA
1966	02/01/2015	P	Bobby	19	T	15	P	R	0.8	NA
1967	02/01/2015	P	Bobby	19	T	16	N	R	3.1	NA
1968	02/01/2015	P	Bobby	19	T	17	NP	R	0.9	NA
1969	02/01/2015	P	Bobby	19	T	18	N	R	8.9	NA
1970	02/01/2015	P	Bobby	19	T	19	P	R	2	NA
1971	02/01/2015	P	Bobby	19	T	20	NN	R	1	NA
1972	02/01/2015	P	Bobby	19	T	21	P	R	1.1	NA
1973	02/01/2015	P	Bobby	19	T	22	N	R	1.3	NA
1974	02/01/2015	P	Bobby	19	T	23	P	R	0.8	NA
1975	02/01/2015	P	Bobby	19	T	24	M	R	1.2	NA
1976	02/01/2015	P	Bobby	19	T	25	NN	R	2.6	NA
1977	03/01/2015	A	Nicky	20	C	1	P	L	0.8	NA
1978	03/01/2015	A	Nicky	20	C	2	P	L	0.6	NA
1979	03/01/2015	A	Nicky	20	C	3	P	R	2.1	NA
1980	03/01/2015	A	Nicky	20	C	4	P	L	0.7	NA
1981	03/01/2015	A	Nicky	20	C	5	P	R	1.3	NA
1982	03/01/2015	A	Nicky	20	C	6	P	R	1.3	NA
1983	03/01/2015	A	Nicky	20	C	7	P	L	1	NA
1984	03/01/2015	A	Nicky	20	C	8	P	R	1.6	NA
1985	03/01/2015	A	Nicky	20	C	9	P	L	1.2	NA
1986	03/01/2015	A	Nicky	20	C	10	P	R	1.7	NA
1987	03/01/2015	A	Nicky	20	C	11	P	L	1.6	NA
1988	03/01/2015	A	Nicky	20	C	12	P	R	1.5	NA
1989	03/01/2015	A	Nicky	20	C	13	P	R	0.9	NA
1990	03/01/2015	A	Nicky	20	C	14	P	R	0.8	NA
1991	03/01/2015	A	Nicky	20	C	15	P	R	2.7	NA
1992	03/01/2015	A	Nicky	20	C	16	P	L	1.3	NA
1993	03/01/2015	A	Nicky	20	C	17	P	L	1.2	NA
1994	03/01/2015	A	Nicky	20	C	18	P	L	0.9	NA
1995	03/01/2015	A	Nicky	20	C	19	P	L	1	NA
1996	03/01/2015	A	Nicky	20	C	20	P	L	0.9	NA
1997	03/01/2015	A	Nicky	20	C	21	P	R	1	NA
1998	03/01/2015	A	Nicky	20	C	22	P	R	1.6	NA
1999	03/01/2015	A	Nicky	20	C	23	P	R	1	NA
2000	03/01/2015	A	Nicky	20	C	24	P	L	1.1	NA
2001	03/01/2015	A	Nicky	21	T	1	P	R	0.9	NA
2002	03/01/2015	A	Nicky	21	T	2	N	R	61	NA
2003	03/01/2015	A	Nicky	21	T	3	M	R	0.9	NA
2004	03/01/2015	A	Nicky	21	T	4	P	R	3	NA
2005	03/01/2015	A	Nicky	21	T	5	NN	R	1.2	NA
2006	03/01/2015	A	Nicky	21	T	6	N	R	1.1	NA
2007	03/01/2015	A	Nicky	21	T	7	P	R	0.8	NA
2008	03/01/2015	A	Nicky	21	T	8	M	R	0.8	NA
2009	03/01/2015	A	Nicky	21	T	9	N	R	1.6	NA
2010	03/01/2015	A	Nicky	21	T	10	NP	R	0.7	NA
2011	03/01/2015	A	Nicky	21	T	11	P	R	0.8	NA
2012	03/01/2015	A	Nicky	21	T	12	NN	R	1.4	NA
2013	03/01/2015	A	Nicky	21	T	13	N	R	1.1	NA
2014	03/01/2015	A	Nicky	21	T	14	N	R	15.3	NA
2015	03/01/2015	A	Nicky	21	T	15	P	R	0.7	NA
2016	03/01/2015	A	Nicky	21	T	16	NN	R	1.5	NA
2017	03/01/2015	A	Nicky	21	T	17	P	R	0.8	NA
2018	03/01/2015	A	Nicky	21	T	18	N	R	8.4	NA
2019	03/01/2015	A	Nicky	21	T	19	M	R	0.8	NA
2020	03/01/2015	A	Nicky	21	T	20	P	R	0.8	NA
2021	03/01/2015	A	Nicky	21	T	21	NP	R	0.6	NA
2022	03/01/2015	A	Nicky	21	T	22	N	R	1.2	NA
2023	03/01/2015	A	Nicky	21	T	23	P	R	0.6	NA
2024	03/01/2015	A	Nicky	21	T	24	NP	R	0.7	NA
2025	03/01/2015	A	Nicky	21	T	25	N	R	1.1	NA
2026	03/01/2015	P	Bobby	20	C	1	P	L	0.8	NA
2027	03/01/2015	P	Bobby	20	C	2	P	R	3.6	NA
2028	03/01/2015	P	Bobby	20	C	3	P	R	0.6	NA
2029	03/01/2015	P	Bobby	20	C	4	P	R	1	NA
2030	03/01/2015	P	Bobby	20	C	5	P	L	1.4	NA
2031	03/01/2015	P	Bobby	20	C	6	P	R	0.7	NA
2032	03/01/2015	P	Bobby	20	C	7	P	R	0.5	NA
2033	03/01/2015	P	Bobby	20	C	8	P	R	20.1	NA
2034	03/01/2015	P	Bobby	20	C	9	P	L	2.8	NA
2035	03/01/2015	P	Bobby	20	C	10	P	R	2.7	NA
2036	03/01/2015	P	Bobby	20	C	11	P	L	4.3	NA
2037	03/01/2015	P	Bobby	20	C	12	P	L	1.6	NA
2038	03/01/2015	P	Bobby	20	C	13	P	R	1.3	NA
2039	03/01/2015	P	Bobby	20	C	14	P	R	0.7	NA
2040	03/01/2015	P	Bobby	20	C	15	P	R	0.8	NA
2041	03/01/2015	P	Bobby	20	C	16	P	L	1.2	NA
2042	03/01/2015	P	Bobby	20	C	17	P	L	0.8	NA
2043	03/01/2015	P	Bobby	20	C	18	P	L	4.1	NA
2044	03/01/2015	P	Bobby	20	C	19	P	L	1.3	NA
2045	03/01/2015	P	Bobby	20	C	20	P	R	1.2	NA
2046	03/01/2015	P	Bobby	20	C	21	P	L	2.1	NA
2047	03/01/2015	P	Bobby	20	C	22	P	R	1	NA
2048	03/01/2015	P	Bobby	20	C	23	P	L	0.6	NA
2049	03/01/2015	P	Bobby	20	C	24	P	R	0.7	NA
2050	03/01/2015	P	Bobby	21	T	1	P	R	0.7	NA
2051	03/01/2015	P	Bobby	21	T	2	N	R	1.5	NA
2052	03/01/2015	P	Bobby	21	T	3	M	R	0.7	NA
2053	03/01/2015	P	Bobby	21	T	4	P	R	0.4	NA
2054	03/01/2015	P	Bobby	21	T	5	NN	R	1.9	NA
2055	03/01/2015	P	Bobby	21	T	6	N	R	0.8	NA
2056	03/01/2015	P	Bobby	21	T	7	P	R	1.4	NA
2057	03/01/2015	P	Bobby	21	T	8	M	R	0.7	NA
2058	03/01/2015	P	Bobby	21	T	9	N	R	1.1	NA
2059	03/01/2015	P	Bobby	21	T	10	NP	R	0.9	NA
2060	03/01/2015	P	Bobby	21	T	11	P	R	0.9	NA
2061	03/01/2015	P	Bobby	21	T	12	NN	R	2	NA
2062	03/01/2015	P	Bobby	21	T	13	N	R	1.6	NA
2063	03/01/2015	P	Bobby	21	T	14	N	R	0.5	NA
2064	03/01/2015	P	Bobby	21	T	15	P	R	2.1	NA
2065	03/01/2015	P	Bobby	21	T	16	NN	R	0.7	NA
2066	03/01/2015	P	Bobby	21	T	17	P	R	1.6	NA
2067	03/01/2015	P	Bobby	21	T	18	N	R	0.8	NA
2068	03/01/2015	P	Bobby	21	T	19	M	R	0.6	NA
2069	03/01/2015	P	Bobby	21	T	20	P	R	0.4	NA
2070	03/01/2015	P	Bobby	21	T	21	NP	R	0.6	NA
2071	03/01/2015	P	Bobby	21	T	22	N	R	1.4	NA
2072	03/01/2015	P	Bobby	21	T	23	P	R	3.8	NA
2073	03/01/2015	P	Bobby	21	T	24	NP	R	2.1	NA
2074	03/01/2015	P	Bobby	21	T	25	N	R	1.3	NA
2075	04/01/2015	P	ET	13	C	1	P	L	1.8	NA
2076	04/01/2015	P	ET	13	C	2	P	R	1.7	NA
2077	04/01/2015	P	ET	13	C	3	P	L	5.2	NA
2078	04/01/2015	P	ET	13	C	4	P	R	8.7	NA
2079	04/01/2015	P	ET	13	C	5	P	R	2.9	NA
2080	04/01/2015	P	ET	13	C	6	P	L	5.6	NA
2081	04/01/2015	P	ET	13	C	7	P	L	3.1	NA
2082	04/01/2015	P	ET	13	C	8	P	L	4	NA
2083	04/01/2015	P	ET	13	C	9	P	R	6.1	NA
2084	04/01/2015	P	ET	13	C	10	P	R	4.7	NA
2085	04/01/2015	P	ET	13	C	11	P	L	8.9	NA
2086	04/01/2015	P	ET	13	C	12	P	R	3.1	NA
2087	04/01/2015	P	ET	13	C	13	P	R	1.5	NA
2088	04/01/2015	P	ET	13	C	14	P	R	2.5	NA
2089	04/01/2015	P	ET	13	C	15	P	R	3.5	NA
2090	04/01/2015	P	ET	13	C	16	P	L	4.7	NA
2091	04/01/2015	P	ET	13	C	17	P	L	2.8	NA
2092	04/01/2015	P	ET	13	C	18	P	L	2.5	NA
2093	04/01/2015	P	ET	13	C	19	P	R	2.5	NA
2094	04/01/2015	P	ET	13	C	20	P	L	51	NA
2095	04/01/2015	P	ET	13	C	21	P	R	2	NA
2096	04/01/2015	P	ET	13	C	22	P	L	5.2	NA
2097	04/01/2015	P	ET	13	C	23	P	L	3.8	NA
2098	04/01/2015	P	ET	13	C	24	P	R	15.6	NA
2099	04/01/2015	P	ET	14	T	1	N	R	1.5	NA
2100	04/01/2015	P	ET	14	T	2	P	R	0.9	NA
2101	04/01/2015	P	ET	14	T	3	M	R	5.4	NA
2102	04/01/2015	P	ET	14	T	4	P	R	1	NA
2103	04/01/2015	P	ET	14	T	5	N	R	1.5	NA
2104	04/01/2015	P	ET	14	T	6	NP	R	1.5	NA
2105	04/01/2015	P	ET	14	T	7	P	R	61	NA
2106	04/01/2015	P	ET	14	T	8	NN	R	61	NA
2107	04/01/2015	P	ET	14	T	9	N	R	61	NA
2108	04/01/2015	P	ET	14	T	10	P	R	61	NA
2109	04/01/2015	P	ET	14	T	11	NP	R	10.8	NA
2110	04/01/2015	P	ET	14	T	12	N	R	1.8	NA
2111	04/01/2015	P	ET	14	T	13	M	R	1.7	NA
2112	04/01/2015	P	ET	14	T	14	N	R	8.7	NA
2113	04/01/2015	P	ET	14	T	15	P	R	61	NA
2114	04/01/2015	P	ET	14	T	16	N	R	61	NA
2115	04/01/2015	P	ET	14	T	17	NP	R	61	NA
2116	04/01/2015	P	ET	14	T	18	N	R	8.3	NA
2117	04/01/2015	P	ET	14	T	19	P	R	1.8	NA
2118	04/01/2015	P	ET	14	T	20	NN	R	1.4	NA
2119	04/01/2015	P	ET	14	T	21	P	R	1.3	NA
2120	04/01/2015	P	ET	14	T	22	N	R	2.5	NA
2121	04/01/2015	P	ET	14	T	23	P	R	1.5	NA
2122	04/01/2015	P	ET	14	T	24	M	R	4.7	NA
2123	04/01/2015	P	ET	14	T	25	NN	R	1.3	NA
2124	05/01/2015	A	ET	15	C	1	P	L	1.9	NA
2125	05/01/2015	A	ET	15	C	2	P	L	1.4	NA
2126	05/01/2015	A	ET	15	C	3	P	R	4.5	NA
2127	05/01/2015	A	ET	15	C	4	P	L	14.2	NA
2128	05/01/2015	A	ET	15	C	5	P	R	1.9	NA
2129	05/01/2015	A	ET	15	C	6	P	R	20.8	NA
2130	05/01/2015	A	ET	15	C	7	P	R	8	NA
2131	05/01/2015	A	ET	15	C	8	P	L	55.8	NA
2132	05/01/2015	A	ET	15	C	9	P	R	1.1	NA
2133	05/01/2015	A	ET	15	C	10	P	L	2.9	NA
2134	05/01/2015	A	ET	15	C	11	P	R	5	NA
2135	05/01/2015	A	ET	15	C	12	P	L	4.8	NA
2136	05/01/2015	A	ET	15	C	13	P	R	1.6	NA
2137	05/01/2015	A	ET	15	C	14	P	R	4.3	NA
2138	05/01/2015	A	ET	15	C	15	P	R	4.3	NA
2139	05/01/2015	A	ET	15	C	16	P	L	15.8	NA
2140	05/01/2015	A	ET	15	C	17	P	L	2.2	NA
2141	05/01/2015	A	ET	15	C	18	P	L	1.5	NA
2142	05/01/2015	A	ET	15	C	19	P	R	2.4	NA
2143	05/01/2015	A	ET	15	C	20	P	L	21.5	NA
2144	05/01/2015	A	ET	15	C	21	P	R	15.9	NA
2145	05/01/2015	A	ET	15	C	22	P	R	5.6	NA
2146	05/01/2015	A	ET	15	C	23	P	L	1.8	NA
2147	05/01/2015	A	ET	15	C	24	P	L	1.4	NA
2148	05/01/2015	A	ET	16	T	1	P	R	4.4	NA
2149	05/01/2015	A	ET	16	T	2	N	R	36.2	NA
2150	05/01/2015	A	ET	16	T	3	M	R	1.4	NA
2151	05/01/2015	A	ET	16	T	4	P	R	61	NA
2152	05/01/2015	A	ET	16	T	5	NN	R	61	NA
2153	05/01/2015	A	ET	16	T	6	N	R	61	NA
2154	05/01/2015	A	ET	16	T	7	P	R	61	NA
2155	05/01/2015	A	ET	16	T	8	M	R	61	NA
2156	05/01/2015	A	ET	16	T	9	N	R	61	NA
2157	05/01/2015	A	ET	16	T	10	NP	R	61	NA
2158	05/01/2015	A	ET	16	T	11	P	R	61	NA
2159	05/01/2015	A	ET	16	T	12	NN	R	61	NA
2160	05/01/2015	A	ET	16	T	13	N	R	61	NA
2161	05/01/2015	A	ET	16	T	14	N	R	4.2	NA
2162	05/01/2015	A	ET	16	T	15	P	R	1.3	NA
2163	05/01/2015	A	ET	16	T	16	NN	R	13.5	NA
2164	05/01/2015	A	ET	16	T	17	P	R	1.2	NA
2165	05/01/2015	A	ET	16	T	18	N	R	29.9	NA
2166	05/01/2015	A	ET	16	T	19	M	R	3	NA
2167	05/01/2015	A	ET	16	T	20	P	R	8.8	NA
2168	05/01/2015	A	ET	16	T	21	NP	R	21.1	NA
2169	05/01/2015	A	ET	16	T	22	N	R	61	NA
2170	05/01/2015	A	ET	16	T	23	P	R	61	NA
2171	05/01/2015	A	ET	16	T	24	NP	R	61	NA
2172	05/01/2015	A	ET	16	T	25	N	R	61	NA
